# Supplementary material for: Loss of calponin h1 confers anoikis resistance and tumor progression in the development of high-grade serous carcinoma originating from the fallopian tube epithelium
Source: Oncotarget. 2017 May 19;8(37):61133–45. doi: 10.18632/oncotarget.18024 (PMC5617412; doi:10.18632/oncotarget.18024)
Supplement: Supplementary file 2 [file oncotarget-08-61133-s002.xls]

## Sheet: Slide lists
	Sample	Sample_Label	Chip_Barcode	Chip_Label		Tip: If you wish to copy&paste a hyper-linked value in a cell in the Normalized Data sheet you may: -> right click on the cell -> select copy -> right click on another cell in which you would like to paste -> select paste special -> select value
	RASG12	SG	H001-1101010948	SG_H001
	RASG12	SG	H002-1101010950	SG_H002
	RASC12	SC	H003-1101010952	SC_H003
	RASC12	SC	H004-1101010954	SC_H004

## Sheet: Normalized Data
	P-value (Detected)		Normalized Intensity		CV		log2 (Ratio)	P-value (Differentially expressed)	Annotation
ID	SC	SG	SC	SG	SC	SG	SC/SG	SC/SG	Gene_symbol	Description	Group	Entrez_gene	RefSeq	RNA_nucleotide_gi	Protein_accession.version	Ensembl_gene	Ensembl_transcript	Ensembl_protein
PH_hs_0000002	4.53329e-07	0.00010607	27.6774	28.2201	0.203629	0.269971	NA	NA	CEACAM4	carcinoembryonic antigen-related cell adhesion molecule 4	1	1089	NM_001817.2	71143131	NP_001808.2	ENSG00000105352	ENST00000600925,ENST00000221954	ENSP00000473018,ENSP00000221954
PH_hs_0000003	0.00514007	1.76908e-05	14.2109	12.5062	0.389672	0.241795	NA	NA	LTA	lymphotoxin alpha (TNF superfamily, member 1)	1	4049	NM_000595.3,NM_001159740.2	393715055;393715054	NP_000586.2,NP_001153212.1	ENSG00000238130|ENSG00000173503|ENSG00000226275|ENSG00000230279|ENSG00000231408|ENSG00000226979|ENSG00000223919	ENST00000383304,ENST00000383303|ENST00000383499,ENST00000400272|ENST00000448630,ENST00000456789|ENST00000412851,ENST00000426845|ENST00000454550,ENST00000436519|ENST00000418386,ENST00000454783|ENST00000441939,ENST00000432632	ENSP00000372793,ENSP00000372791|ENSP00000372991,ENSP00000383131|ENSP00000407133,ENSP00000395895|ENSP00000412555,ENSP00000402413|ENSP00000416509,ENSP00000395976|ENSP00000413450,ENSP00000403495|ENSP00000387924,ENSP00000416337
PH_hs_0000004	1.29238e-05	5.7546e-11	47.6512	39.5236	0.237684	0.155143	NA	NA	ACAT1	acetyl-CoA acetyltransferase 1	1	38	NM_000019.3	223890189	NP_000010.1	ENSG00000075239	ENST00000265838	ENSP00000265838
PH_hs_0000005	3.39837e-05	0.000603799	15.3996	7.49372	0.251049	0.30892	NA	NA	PTN	pleiotrophin	1	5764	NM_002825.5	42476152	NP_002816.1	ENSG00000105894	ENST00000393083,ENST00000348225	ENSP00000376798,ENSP00000341170
PH_hs_0000006	9.62978e-12	3.54643e-12	127.11	134.635	0.148997	0.145863	-0.270541	0.326657	PTAFR	platelet-activating factor receptor	1	5724	NM_001164723.2,NM_001164722.2,NM_001164721.1,NM_000952.4	344030231;344030229;257900487;257900489	NP_001158195.1,NP_001158194.1,NP_001158193.1,NP_000943.1	NA	NA	NA
PH_hs_0000007	8.27796e-30	1.63639e-38	1446.36	1130.32	0.0886559	0.0773722	-0.0752784	0.690517	PIGA	phosphatidylinositol glycan anchor biosynthesis, class A	1	5277	NM_002641.3,NR_033836.1,NR_033835.1,NM_020473.3	299782542;299782547;299782544;299782545	NP_002632.1,-,NP_065206.3	ENSG00000165195	ENST00000428964,ENST00000542278,ENST00000333590	ENSP00000416102,ENSP00000442653,ENSP00000369820
PH_hs_0000008	8.95366e-16	9.33754e-23	1939.79	1075.98	0.125706	0.102577	0.418752	0.0729317	PRPS1	phosphoribosyl pyrophosphate synthetase 1	1	5631	NM_001204402.1,NM_002764.3	324711014;164663865	NP_001191331.1,NP_002755.1	ENSG00000147224	ENST00000372435	ENSP00000361512
PH_hs_0000009	2.49409e-33	2.94468e-14	1839.93	1661.84	0.083529	0.133147	-0.258819	0.277962	PTPN12	protein tyrosine phosphatase, non-receptor type 12	1	5782	NM_001131009.1,NM_001131008.1,NM_002835.3	196114969;196114966;196114950	NP_001124481.1,NP_001124480.1,NP_002826.3	ENSG00000127947	ENST00000435495,ENST00000248594	ENSP00000397991,ENSP00000248594
PH_hs_0000010	4.12936e-25	5.24101e-11	31881.2	40508.9	0.0972317	0.154803	-0.447834	0.119202	SDHB	succinate dehydrogenase complex, subunit B, iron sulfur (Ip)	1	6390	NM_003000.2	115387093	NP_002991.2	ENSG00000117118	ENST00000375499	ENSP00000364649
PH_hs_0000011	9.42308e-23	3.05663e-32	465.399	313.458	0.102587	0.0850182	0.177325	0.41229	IL1RL1	interleukin 1 receptor-like 1	1	9173	NM_003856.2	27894327	NP_003847.2	ENSG00000115602	ENST00000409584	ENSP00000386618
PH_hs_0000012	0.000387732	9.579e-09	26.5716	38.6212	0.297494	0.177954	NA	NA	IL2RG	interleukin 2 receptor, gamma	1	3561	NM_000206.2	291045209	NP_000197.1	ENSG00000147168	ENST00000374202	ENSP00000363318
PH_hs_0000013	6.94035e-29	3.04725e-27	786.467	480.649	0.0901636	0.0930456	0.282817	0.164229	RBL1	retinoblastoma-like 1 (p107)	1	5933	NM_002895.2	34577078	NP_002886.2	NA	NA	NA
PH_hs_0000014	3.49552e-15	6.56919e-08	156.562	113.783	0.128458	0.189505	0.253597	0.478975	AMT	aminomethyltransferase	1	275	NM_001164712.1,NM_001164711.1,NM_001164710.1,NM_000481.3,NR_028435.1	257796257;257796255;257796253;257796252;257796259	NP_001158184.1,NP_001158183.1,NP_001158182.1,NP_000472.2,-	ENSG00000145020	ENST00000538581,ENST00000395338,ENST00000273588,ENST00000458307,ENST00000427987	ENSP00000443200,ENSP00000378747,ENSP00000273588,ENSP00000415619,ENSP00000403821
PH_hs_0000015	0.00515848	0.00150228	11.2696	18.2452	0.38986	0.33701	NA	NA	HGFAC	HGF activator	1	3083	NM_001528.2	32455241	NP_001519.1	ENSG00000109758	ENST00000511533,ENST00000382774	ENSP00000421801,ENSP00000372224
PH_hs_0000016	0.000103908	5.00964e-05	14.1133	17.5687	0.269591	0.257061	NA	NA	FGL1	fibrinogen-like 1	1	2267	NM_201553.1,NM_201552.1,NM_147203.2,NM_004467.3	42544201;42544199;42544197;42544188	NP_963847.1,NP_963846.1,NP_671736.2,NP_004458.3	ENSG00000104760	ENST00000381840,ENST00000398054,ENST00000427924,ENST00000381841,ENST00000518650,ENST00000522444,ENST00000521427,ENST00000398056,ENST00000221204	ENSP00000371262,ENSP00000381131,ENSP00000401952,ENSP00000371263,ENSP00000428430,ENSP00000429757,ENSP00000428932,ENSP00000381133,ENSP00000221204
PH_hs_0000017	0.297541	0.00642712	7.14695	5.01249	1.88152	0.401964	NA	NA	DPEP1	dipeptidase 1 (renal)	1	1800	NM_001128141.2,NM_004413.3	373938465;189458883	NP_001121613.1,NP_004404.1	ENSG00000015413	ENST00000421184,ENST00000261615,ENST00000393092	ENSP00000397313,ENSP00000261615,ENSP00000376807
PH_hs_0000018	7.74905e-22	1.82863e-21	1858.08	1070.32	0.104915	0.10591	0.363623	0.132147	PREPL	prolyl endopeptidase-like	1	9581	NM_001171617.1,NM_001171613.1,NM_001171606.1,NM_001171603.1,NM_001042386.2,NM_001042385.2,NM_006036.4	284172437;284172430;284172419;284172412;284172364;284172363;284172362	NP_001165088.1,NP_001165084.1,NP_001165077.1,NP_001165074.1,NP_001035845.1,NP_001035844.1,NP_006027.2	ENSG00000138078	ENST00000409936,ENST00000409957,ENST00000409411	ENSP00000386543,ENSP00000387241,ENSP00000387095
PH_hs_0000019	0.0415677	0.0107081	3.57348	4.00999	0.577108	0.434676	NA	NA	FGF9	fibroblast growth factor 9 (glia-activating factor)	1	2254	NM_002010.2	209529671	NP_002001.1	NA	NA	NA
PH_hs_0000021	4.81736e-08	4.9274e-06	67.813	70.2492	0.187495	0.226227	NA	NA	CCKAR	cholecystokinin A receptor	1	886	NM_000730.2	63054823	NP_000721.1	ENSG00000163394	ENST00000295589	ENSP00000295589
PH_hs_0000022	0.224097	0.194036	6.23649	11.2034	1.31851	1.15859	NA	NA	CREB5	cAMP responsive element binding protein 5	1	9586	NM_001011666.1,NM_004904.2,NM_182899.3,NM_182898.2	59938775;59938773;59938771;59938769	NP_001011666.1,NP_004895.2,NP_878902.2,NP_878901.2	ENSG00000146592	ENST00000396298,ENST00000396300,ENST00000396299	ENSP00000379592,ENSP00000379594,ENSP00000379593
PH_hs_0000023	0.000131208	2.8612e-06	45.4471	51.6537	0.273986	0.220439	NA	NA	MAP2	microtubule-associated protein 2	1	4133	NM_001039538.1,NM_002374.3,NM_031845.2,NM_031847.2	87578393;87578395;87578391;87578254	NP_001034627.1,NP_002365.3,NP_114033.2,NP_114035.2	NA	NA	NA
PH_hs_0000024	1.26313e-24	7.98551e-20	4675.2	4616.63	0.0982662	0.110645	-0.299909	0.173836	PIGH	phosphatidylinositol glycan anchor biosynthesis, class H	1	5283	NM_004569.3	110224468	NP_004560.1	ENSG00000100564	ENST00000216452	ENSP00000216452
PH_hs_0000025	0.000240169	0.0092896	20.1691	22.4553	0.286411	0.424833	NA	NA	DARC	Duffy blood group, chemokine receptor	1	2532	NM_001122951.2	315434206	NP_001116423.1	ENSG00000213088	ENST00000368121,ENST00000435307	ENSP00000357103,ENSP00000398406
PH_hs_0000027	1.08439e-14	1.5061e-06	69.8439	39.7739	0.130887	0.214133	NA	NA	PDE4B	phosphodiesterase 4B, cAMP-specific	1	5142	NM_001037341.1,NM_001037340.1,NM_001037339.1,NM_002600.3	82799485;82799483;82799481;82799480	NP_001032418.1,NP_001032417.1,NP_001032416.1,NP_002591.2	ENSG00000184588	ENST00000341517	ENSP00000342637
PH_hs_0000028	4.70152e-17	6.10899e-37	14158	16237.6	0.120307	0.0790947	-0.404948	0.067222	TSPO	translocator protein (18kDa)	1	706	NR_046308.1,NM_001256531.1,NM_001256530.1,NM_000714.5	375065828;375065826;375065824;375065823	-,NP_001243460.1,NP_001243459.1,NP_000705.2	ENSG00000100300	ENST00000396265,ENST00000329563,ENST00000583777,ENST00000337554	ENSP00000379563,ENSP00000328973,ENSP00000463495,ENSP00000338004
PH_hs_0000029	7.75386e-07	8.01061e-06	56.8144	84.4343	0.208135	0.231795	NA	NA	CCKBR	cholecystokinin B receptor	1	887	NM_176875.3	356995851	NP_795344.1	ENSG00000110148	ENST00000525462,ENST00000532715,ENST00000334619	ENSP00000435534,ENSP00000432079,ENSP00000335544
PH_hs_0000031	1.14036e-09	1.28885e-20	199.758	105.538	0.167324	0.108281	0.688068	0.0357882	KIF20B	kinesin family member 20B	1	9585	NM_016195.2	46049113	NP_057279.2	ENSG00000138182	ENST00000416354,ENST00000371728,ENST00000260753	ENSP00000411545,ENSP00000360793,ENSP00000260753
PH_hs_0000032	9.93717e-18	7.73467e-14	241.31	246.689	0.117723	0.135445	-0.36351	0.159722	XDH	xanthine dehydrogenase	1	7498	NM_000379.3	91823270	NP_000370.2	NA	NA	NA
PH_hs_0000033	0.00416867	0.00273121	7.60584	6.01499	0.379061	0.359917	NA	NA	previous version conserved probe	NA	7	NA	NA	NA	NA	NA	NA	NA
PH_hs_0000034	5.39041e-07	1.21724e-08	49.1182	52.7563	0.205052	0.179279	NA	NA	PNPLA4	patatin-like phospholipase domain containing 4	1	8228	NM_001172672.1,NM_001142389.1,NM_004650.2	291045301;215422354;215422352	NP_001166143.1,NP_001135861.1,NP_004641.1	ENSG00000006757	ENST00000537427,ENST00000444736,ENST00000381042	ENSP00000443157,ENSP00000415245,ENSP00000370430
PH_hs_0000036	0.00929462	0.00539361	4.95014	5.01249	0.424869	0.392231	NA	NA	CYTIP	cytohesin 1 interacting protein	1	9595	NM_004288.4	197100477	NP_004279.3	ENSG00000115165	ENST00000264192	ENSP00000264192
PH_hs_0000037	4.87726e-36	1.28692e-35	664.142	593.833	0.0801364	0.0806372	-0.26575	0.122287	FNTB|CHURC1-FNTB	farnesyltransferase, CAAX box, beta|CHURC1-FNTB readthrough	4	2342|100529261	NM_002028.3|NM_001202559.1,NM_001202558.1	42476119|321400145;321400143	NP_002019.1|NP_001189488.1,NP_001189487.1	ENSG00000257365|ENSG00000125954	ENST00000246166|ENST00000448390	ENSP00000246166|ENSP00000399362
PH_hs_0000038	6.068e-24	1.98395e-28	1147.18	831.252	0.0997752	0.0909372	0.0237554	0.908488	XPC	xeroderma pigmentosum, complementation group C	1	7508	NM_001145769.1,NM_004628.4,NR_027299.1	224809301;224809294;224809303	NP_001139241.1,NP_004619.3,-	ENSG00000154767	ENST00000285021	ENSP00000285021
PH_hs_0000039	4.8243e-27	2.586e-24	1001.29	870.977	0.0934148	0.0989466	-0.238719	0.240568	TARBP2	TAR (HIV-1) RNA binding protein 2	1	6895	NM_134324.2,NM_004178.4,NM_134323.1	85068511;85068544;19743839	NP_599151.2,NP_004169.3,NP_599150.1	ENSG00000139546	ENST00000550407,ENST00000394357,ENST00000549679,ENST00000549572,ENST00000548971,ENST00000456234,ENST00000266987,ENST00000550147	ENSP00000447767,ENSP00000377885,ENSP00000448943,ENSP00000448948,ENSP00000447993,ENSP00000416077,ENSP00000266987,ENSP00000450320
PH_hs_0000040	0.0273319	0.075353	3.02427	2.53127	0.520416	0.695874	NA	NA	previous version conserved probe	NA	7	NA	NA	NA	NA	NA	NA	NA
PH_hs_0000041	2.49923e-20	4.19685e-28	577.294	338.294	0.109122	0.0915012	0.368029	0.0638036	GTF3C1	general transcription factor IIIC, polypeptide 1, alpha 220kDa	1	2975	NM_001520.3	194328741	NP_001511.2	ENSG00000077235	ENST00000356183,ENST00000561623	ENSP00000348510,ENSP00000455417
PH_hs_0000043	0.000304326	0.000250119	13.6544	15.6138	0.291738	0.287304	NA	NA	P2RY2	purinergic receptor P2Y, G-protein coupled, 2	1	5029	NM_002564.2,NM_176072.1,NM_176071.1	28872719;28872744;28872742	NP_002555.2,NP_788086.1,NP_788085.1	ENSG00000175591	ENST00000311131	ENSP00000310305
PH_hs_0000044	4.1407e-06	0.000391499	25.7588	24.2602	0.224327	0.297731	NA	NA	NA	NA	1	NA	NA	NA	NA	ENSG00000203690	ENST00000366827	ENSP00000355792
PH_hs_0000045	0.000145623	5.25718e-06	15.6706	25.6388	0.276017	0.226947	NA	NA	OPRD1	opioid receptor, delta 1	1	4985	NM_000911.3	63477961	NP_000902.3	ENSG00000116329	ENST00000234961	ENSP00000234961
PH_hs_0000046	0.00243706	3.15865e-05	11.7285	19.0975	0.35521	0.24996	NA	NA	FLT3	fms-related tyrosine kinase 3	1	2322	NM_004119.2	121114303	NP_004110.2	ENSG00000122025	ENST00000537084,ENST00000380982,ENST00000380987,ENST00000241453	ENSP00000438139,ENSP00000370369,ENSP00000370374,ENSP00000241453
PH_hs_0000047	6.73027e-06	0.000197606	18.6045	19.6738	0.229754	0.282226	NA	NA	ADH7	alcohol dehydrogenase 7 (class IV), mu or sigma polypeptide	1	131	NM_001166504.1,NM_000673.4	262073057;262073056	NP_001159976.1,NP_000664.2	ENSG00000196344	ENST00000209665,ENST00000476959,ENST00000482593,ENST00000437033	ENSP00000209665,ENSP00000420269,ENSP00000420613,ENSP00000414254
PH_hs_0000048	2.07908e-20	4.3872e-24	320.541	260.651	0.108886	0.0994577	-0.0669799	0.755833	MLLT3	myeloid/lymphoid or mixed-lineage leukemia (trithorax homolog, Drosophila); translocated to, 3	1	4300	NM_004529.2	156104888	NP_004520.2	ENSG00000171843	ENST00000355930,ENST00000380323	ENSP00000348196,ENSP00000369680
PH_hs_0000049	3.49147e-13	2.69285e-15	548.555	428.974	0.13928	0.127917	-0.0549225	0.83768	COL4A6	collagen, type IV, alpha 6	1	1288	NM_033641.2,NM_001847.2	148536826;148536822	NP_378667.1,NP_001838.2	ENSG00000197565	ENST00000394872,ENST00000372216,ENST00000334504	ENSP00000378340,ENSP00000361290,ENSP00000334733
PH_hs_0000050	0.0992187	0.10197	3.85174	3.95995	0.777595	0.787149	NA	NA	REG3A	regenerating islet-derived 3 alpha	1	5068	NM_138938.2,NM_138937.2,NM_002580.2	315113855;315113854;315113853	NP_620355.1,NP_620354.1,NP_002571.1	ENSG00000172016	ENST00000393878,ENST00000409839	ENSP00000377456,ENSP00000386630
PH_hs_0000051	5.47415e-30	4.91767e-24	422.908	429.822	0.0883713	0.0995691	-0.422903	0.0322936	FLT3LG	fms-related tyrosine kinase 3 ligand	1	2323	NM_001459.3,NM_001204503.1,NM_001204502.1	325197203;325197200;325197196	NP_001450.2,NP_001191432.1,NP_001191431.1	ENSG00000090554	ENST00000344019,ENST00000598555,ENST00000594009,ENST00000595510,ENST00000600429,ENST00000204637,ENST00000600084,ENST00000597551,ENST00000596435,ENST00000601800	ENSP00000341305,ENSP00000469181,ENSP00000469613,ENSP00000471226,ENSP00000470453,ENSP00000204637,ENSP00000472628,ENSP00000468977,ENSP00000469942,ENSP00000471860
PH_hs_0000052	1.80702e-28	2.50647e-16	13096.6	15290.2	0.0908676	0.123287	-0.4299	0.0563588	ATP5G3	ATP synthase, H+ transporting, mitochondrial Fo complex, subunit C3 (subunit 9)	1	518	NM_001190329.1,NM_001689.4,NM_001002258.4	298358755;149999603;149999602	NP_001177258.1,NP_001680.1,NP_001002258.1	ENSG00000154518	ENST00000392541,ENST00000409194	ENSP00000376324,ENSP00000387317
PH_hs_0000053	1.45371e-07	1.39542e-10	85.7708	101.026	0.194956	0.158479	-0.39533	0.255022	MEOX1	mesenchyme homeobox 1	1	4222	NM_001040002.1,NM_013999.3,NM_004527.3	91208414;84105330;84105331	NP_001035091.1,NP_054705.1,NP_004518.1	ENSG00000005102	ENST00000329168,ENST00000318579	ENSP00000328678,ENSP00000321684
PH_hs_0000056	0.000130386	7.24889e-06	22.3586	27.1676	0.273864	0.230618	NA	NA	FUT7	fucosyltransferase 7 (alpha (1,3) fucosyltransferase)	1	2529	NM_004479.3	171916093	NP_004470.1	ENSG00000180549	ENST00000314412	ENSP00000318142
PH_hs_0000057	1.95218e-20	1.32961e-30	2193.11	1617.76	0.108806	0.0874177	0.0255288	0.908486	ATF3	activating transcription factor 3	1	467	NM_001206488.2,NM_001206486.2,NM_001206484.2,NM_001040619.2,NM_001030287.3,NM_001674.3	346223460;346223459;346223457;346223456;346223455;346223454	NP_001193417.2,NP_001193415.1,NP_001193413.2,NP_001035709.1,NP_001025458.1,NP_001665.1	ENSG00000162772	ENST00000366987,ENST00000341491	ENSP00000355954,ENSP00000344352
PH_hs_0000058	2.15699e-09	1.52839e-21	143.871	152.656	0.170309	0.1057	-0.314194	0.275459	KCNJ1	potassium inwardly-rectifying channel, subfamily J, member 1	1	3758	NM_000220.4,NM_153766.2,NM_153764.2,NM_153767.3,NM_153765.2	425876791;425876790;425876789;425876788;425854817	NP_000211.1,NP_722450.1,NP_722448.1,NP_722451.1,NP_722449.3	ENSG00000151704	ENST00000392666,ENST00000440599	ENSP00000376434,ENSP00000406320
PH_hs_0000059	1.33388e-15	8.20783e-19	172.022	170.851	0.126494	0.113901	-0.256535	0.255056	HSD17B3	hydroxysteroid (17-beta) dehydrogenase 3	1	3293	NM_000197.1	4557648	NP_000188.1	ENSG00000130948	ENST00000375263	ENSP00000364412
PH_hs_0000061	2.27433e-36	9.313e-18	1418.48	749.065	0.0797491	0.117619	0.488203	0.0318113	ISL1	ISL LIM homeobox 1	1	3670	NM_002202.2	115387113	NP_002193.2	ENSG00000016082	ENST00000230658	ENSP00000230658
PH_hs_0000062	2.52373e-08	2.58242e-11	88.8316	73.7345	0.183499	0.152297	0.198522	0.748911	CCNH	cyclin H	1	902	NM_001199189.1,NM_001239.3	312596943;312596942	NP_001186118.1,NP_001230.1	ENSG00000134480	ENST00000504878,ENST00000256897,ENST00000508855	ENSP00000426075,ENSP00000256897,ENSP00000426454
PH_hs_0000063	2.70926e-13	3.35691e-14	156.713	127.569	0.138612	0.133452	0.0924382	0.757852	WWOX	WW domain containing oxidoreductase	1	51741	NM_016373.2	333944035	NP_057457.1	ENSG00000186153	ENST00000539474,ENST00000406884,ENST00000402655,ENST00000566780	ENSP00000445210,ENSP00000384495,ENSP00000384238,ENSP00000457230
PH_hs_0000064	0.0209266	0.00824321	4.58157	4.48622	0.491406	0.41702	NA	NA	PDC	phosducin	1	5132	NM_022576.3,NM_002597.4	331028541;390608648	NP_072098.1,NP_002588.3	ENSG00000116703	ENST00000497198,ENST00000391997	ENSP00000422775,ENSP00000375855
PH_hs_0000065	8.17732e-09	1.60321e-08	33.6356	28.5462	0.177094	0.180839	NA	NA	ADRA1D	adrenoceptor alpha 1D	1	146	NM_000678.3	148277040	NP_000669.1	ENSG00000171873	ENST00000379453	ENSP00000368766
PH_hs_0000066	0.0159456	0.251059	4.03236	3.0075	0.466033	1.48996	NA	NA	APOBEC1	apolipoprotein B mRNA editing enzyme, catalytic polypeptide 1	1	339	NM_001644.3	61743956	NP_001635.2	ENSG00000111701	ENST00000467171,ENST00000229304	ENSP00000436415,ENSP00000229304
PH_hs_0000067	2.26298e-37	9.38651e-17	4173.89	4781.65	0.0786108	0.121512	-0.510781	0.0238725	FUCA1	fucosidase, alpha-L- 1, tissue	1	2517	NM_000147.4	260436873	NP_000138.2	ENSG00000179163	ENST00000374479	ENSP00000363603
PH_hs_0000068	1.12104e-44	2.78018e-26	11785.5	7984.75	0.0715389	0.0948631	0.3018	0.0881211	GOT1	glutamic-oxaloacetic transaminase 1, soluble (aspartate aminotransferase 1)	1	2805	NM_002079.2	197304792	NP_002070.1	ENSG00000120053	ENST00000370508	ENSP00000359539
PH_hs_0000069	4.12149e-12	4.85506e-15	22693	11887.6	0.146322	0.129149	0.71065	0.0166959	IL8	interleukin 8	1	3576	NM_000584.3	324073503	NP_000575.1	ENSG00000169429	ENST00000307407	ENSP00000306512
PH_hs_0000070	0.00192867	0.00203459	9.62202	7.96994	0.346069	0.348099	NA	NA	CACNB1	calcium channel, voltage-dependent, beta 1 subunit	1	782	NM_000723.4	356582343	NP_000714.3	ENSG00000067191	ENST00000394303	ENSP00000377840
PH_hs_0000071	0.228273	0.140609	1.37667	1.0025	1.3431	0.928	NA	NA	S100G	S100 calcium binding protein G	1	795	NM_004057.2	112382245	NP_004048.1	ENSG00000169906	ENST00000380200	ENSP00000369547
PH_hs_0000072	6.90538e-05	0.00285121	12.556	12.08	0.262362	0.36174	NA	NA	CALCR	calcitonin receptor	1	799	NM_001164738.1,NM_001164737.1,NM_001742.3	260064026;260064023;260064022	NP_001158210.1,NP_001158209.1,NP_001733.1	ENSG00000004948	ENST00000360249,ENST00000359558,ENST00000421592	ENSP00000353385,ENSP00000352561,ENSP00000399552
PH_hs_0000073	8.35948e-19	2.33976e-28	465.653	236.415	0.113928	0.0910605	0.601428	0.00560889	CPA3	carboxypeptidase A3 (mast cell)	1	1359	NM_001870.2	221316748	NP_001861.2	ENSG00000163751	ENST00000296046	ENSP00000296046
PH_hs_0000074	0.00603961	0.000246082	8.15504	10.025	0.398435	0.286945	NA	NA	CD40LG	CD40 ligand	1	959	NM_000074.2	58331233	NP_000065.1	ENSG00000102245	ENST00000370628,ENST00000370629	ENSP00000359662,ENSP00000359663
PH_hs_0000076	7.76972e-20	2.5024e-14	146.368	59.9497	0.110609	0.132771	NA	NA	IL12A	interleukin 12A (natural killer cell stimulatory factor 1, cytotoxic lymphocyte maturation factor 1, p35)	1	3592	NM_000882.3	325974478	NP_000873.2	ENSG00000168811	ENST00000466512,ENST00000480787,ENST00000305579	ENSP00000419046,ENSP00000420184,ENSP00000303231
PH_hs_0000077	0.014208	0.03625	4.03236	17.8706	0.456309	0.556804	NA	NA	IL12B	interleukin 12B (natural killer cell stimulatory factor 2, cytotoxic lymphocyte maturation factor 2, p40)	1	3593	NM_002187.2	24497437	NP_002178.2	ENSG00000113302	ENST00000231228	ENSP00000231228
PH_hs_0000078	4.94936e-21	5.76443e-11	248.283	135.061	0.107099	0.155149	0.600007	0.0351859	EPCAM	epithelial cell adhesion molecule	1	4072	NM_002354.2	218505669	NP_002345.2	ENSG00000119888	ENST00000419334,ENST00000263735,ENST00000456133,ENST00000405271	ENSP00000389028,ENSP00000263735,ENSP00000410675,ENSP00000385476
PH_hs_0000079	7.51228e-09	1.32725e-13	75.9754	105.839	0.176638	0.136783	NA	NA	IL3	interleukin 3 (colony-stimulating factor, multiple)	1	3562	NM_000588.3	28416914	NP_000579.2	ENSG00000164399	ENST00000296870	ENSP00000296870
PH_hs_0000080	3.59644e-24	4.37357e-17	47139.8	56971.9	0.0992646	0.120183	-0.338917	0.165524	CSTB	cystatin B (stefin B)	1	1476	NM_000100.3	371502129	NP_000091.1	NA	NA	NA
PH_hs_0000081	7.76594e-06	1.395e-05	24.7434	31.7539	0.231428	0.238666	NA	NA	KRT2	keratin 2	1	3849	NM_000423.2	47132619	NP_000414.2	ENSG00000172867	ENST00000309680	ENSP00000310861
PH_hs_0000084	1.62483e-22	7.71314e-24	878.821	547.819	0.103174	0.100012	0.248282	0.257695	IER2	immediate early response 2	1	9592	NM_004907.2	48675810	NP_004898.2	ENSG00000160888	ENST00000588173,ENST00000292433	ENSP00000465617,ENSP00000292433
PH_hs_0000085	3.96492e-14	2.55748e-37	5036.29	3651.46	0.133842	0.0786699	0.1207	0.607383	FGFR1	fibroblast growth factor receptor 1	1	2260	NM_023106.2,NM_023105.2,NM_015850.3,NM_001174067.1,NM_001174066.1,NM_001174065.1,NM_001174064.1,NM_001174063.1,NM_023110.2	105990516;105990517;105990515;291327496;291327494;291327492;291327490;291327488;105990521	NP_075594.1,NP_075593.1,NP_056934.2,NP_001167538.1,NP_001167537.1,NP_001167536.1,NP_001167535.1,NP_001167534.1,NP_075598.2	ENSG00000077782	ENST00000326324,ENST00000335922,ENST00000356207,ENST00000397113	ENSP00000327229,ENSP00000337247,ENSP00000348537,ENSP00000380302
PH_hs_0000086	9.17791e-23	9.05317e-40	8105.26	6304.93	0.102559	0.0760728	0.0699734	0.725907	FBN1	fibrillin 1	1	2200	NM_000138.4	281485549	NP_000129.3	ENSG00000166147	ENST00000559133	ENSP00000453958
PH_hs_0000088	1.11343e-23	1.40502e-27	996.504	642.53	0.100378	0.0924333	0.195131	0.351893	RASA1	RAS p21 protein activator (GTPase activating protein) 1	1	5921	NM_022650.2,NM_002890.2	347360923;347360924	NP_072179.1,NP_002881.1	ENSG00000145715	ENST00000456692,ENST00000515800,ENST00000506290	ENSP00000411221,ENSP00000423395,ENSP00000420905
PH_hs_0000089	2.80817e-07	4.21593e-13	229.53	333.88	0.199842	0.139783	-0.869736	0.0216623	GATA1	GATA binding protein 1 (globin transcription factor 1)	1	2623	NM_002049.3	183227689	NP_002040.1	ENSG00000267841|ENSG00000102145	ENST00000599393,ENST00000596219,ENST00000596667|ENST00000447551,ENST00000376665,ENST00000376670	ENSP00000469331,ENSP00000472899,ENSP00000469059|ENSP00000404985,ENSP00000365853,ENSP00000365858
PH_hs_0000090	2.42527e-06	0.000348344	47.1923	69.6971	0.218763	0.294909	NA	NA	GHRHR	growth hormone releasing hormone receptor	1	2692	NM_000823.3	297307106	NP_000814.2	ENSG00000106128	ENST00000337750,ENST00000409316,ENST00000409233,ENST00000396227,ENST00000409904,ENST00000326139	ENSP00000338184,ENSP00000386602,ENSP00000386919,ENSP00000379529,ENSP00000387113,ENSP00000320180
PH_hs_0000092	9.09493e-05	0.000111904	20.2521	33.3827	0.267172	0.270965	NA	NA	GPR183	G protein-coupled receptor 183	1	1880	NM_004951.4	194473709	NP_004942.1	ENSG00000169508	ENST00000376414	ENSP00000365596
PH_hs_0000093	7.49776e-05	1.16303e-05	26.5789	16.04	0.263773	0.236348	NA	NA	TRIM23	tripartite motif containing 23	1	373	NM_001656.3	44955890	NP_001647.1	ENSG00000113595	ENST00000231524	ENSP00000231524
PH_hs_0000094	1.34996e-13	1.92676e-38	1910.15	828.869	0.136826	0.0774476	0.754369	0.00606803	HBEGF	heparin-binding EGF-like growth factor	1	1839	NM_001945.2	194018480	NP_001936.1	ENSG00000113070	ENST00000230990	ENSP00000230990
PH_hs_0000095	9.71839e-26	3.31624e-09	315.305	156.793	0.0959401	0.172415	0.6995	0.0419389	HNRNPF	heterogeneous nuclear ribonucleoprotein F	1	3185	NM_001098206.1,NM_001098204.1,NM_001098205.1,NM_001098207.1,NM_001098208.1,NM_004966.3	148470405;148470403;148470401;148470399;148470396;148470398	NP_001091676.1,NP_001091674.1,NP_001091675.1,NP_001091677.1,NP_001091678.1,NP_004957.1	ENSG00000169813	ENST00000443950,ENST00000544000,ENST00000337970,ENST00000356053,ENST00000357065	ENSP00000400433,ENSP00000438061,ENSP00000338477,ENSP00000348345,ENSP00000349573
PH_hs_0000096	0.222927	0.0159879	1.64761	4.53627	1.31174	0.466263	NA	NA	SOX2	SRY (sex determining region Y)-box 2	1	6657	NM_003106.3	325651854	NP_003097.1	ENSG00000181449	ENST00000325404	ENSP00000323588
PH_hs_0000097	7.78971e-09	2.18239e-11	109.416	134.209	0.176833	0.151719	-0.480006	0.135793	HOXC6	homeobox C6	1	3223	NM_153693.3,NM_004503.3	100349242;93141222	NP_710160.1,NP_004494.1	ENSG00000197757	ENST00000243108,ENST00000394331	ENSP00000243108,ENSP00000377864
PH_hs_0000098	7.00451e-12	1.67888e-14	349.056	344.182	0.147977	0.131861	-0.355465	0.238179	BGN	biglycan	1	633	NM_001711.4	268607602	NP_001702.1	ENSG00000269168|ENSG00000182492	ENST00000600208,ENST00000594173|ENST00000370204,ENST00000331595	ENSP00000470012,ENSP00000471199|ENSP00000359223,ENSP00000327336
PH_hs_0000099	0.344528	0.0225691	3.02427	3.0075	2.49914	0.49916	NA	NA	CD80	CD80 molecule	1	941	NM_005191.3	113722122	NP_005182.1	ENSG00000121594	ENST00000264246	ENSP00000264246
PH_hs_0000100	1.34525e-43	2.43081e-16	2692.93	3857.65	0.0724838	0.12323	-0.86673	0.000297293	IDO1	indoleamine 2,3-dioxygenase 1	1	3620	NM_002164.5	323668304	NP_002155.1	ENSG00000131203	ENST00000253513,ENST00000518237,ENST00000522495	ENSP00000253513,ENSP00000430950,ENSP00000430505
PH_hs_0000101	1.07978e-06	2.95489e-07	54.7982	68.044	0.211064	0.200235	NA	NA	IL13	interleukin 13	1	3596	NM_002188.2	26787977	NP_002179.2	ENSG00000169194	ENST00000304506	ENSP00000304915
PH_hs_0000102	0.00785555	0.00478222	5.49934	6.54126	0.413983	0.385923	NA	NA	CXCR2	chemokine (C-X-C motif) receptor 2	1	3579	NM_001168298.1,NM_001557.3	269973858;269973857	NP_001161770.1,NP_001548.1	ENSG00000180871	ENST00000318507	ENSP00000319635
PH_hs_0000103	2.46986e-22	1.08728e-30	8281.84	4714.15	0.103632	0.0872846	0.509984	0.0167836	FKBP4	FK506 binding protein 4, 59kDa	1	2288	NM_002014.3	206725538	NP_002005.1	ENSG00000004478	ENST00000001008	ENSP00000001008
PH_hs_0000104	1.19424e-05	1.26964e-11	33.9968	47.0674	0.236682	0.149901	NA	NA	IFNG	interferon, gamma	1	3458	NM_000619.2	56786137	NP_000610.2	ENSG00000111537	ENST00000229135	ENSP00000229135
PH_hs_0000105	6.62625e-07	1.49734e-05	73.6737	78.5225	0.206785	0.239586	-0.444314	0.485533	RBP3	retinol binding protein 3, interstitial	1	5949	NM_002900.2	73622265	NP_002891.1	ENSG00000265203|ENSG00000107618	ENST00000584701|ENST00000224600	ENSP00000463151|ENSP00000224600
PH_hs_0000106	4.67454e-14	1.14181e-11	418.99	221.655	0.134232	0.149552	0.548303	0.0820148	MAPK3	mitogen-activated protein kinase 3	1	5595	NM_001109891.1,NM_001040056.1,NM_002746.2	158138506;91718896;91718898	NP_001103361.1,NP_001035145.1,NP_002737.2	ENSG00000102882	ENST00000403394,ENST00000322266,ENST00000490298,ENST00000484663,ENST00000466521,ENST00000263025	ENSP00000384895,ENSP00000327293,ENSP00000432479,ENSP00000432742,ENSP00000433746,ENSP00000263025
PH_hs_0000107	3.92089e-08	3.24909e-11	315.21	465.883	0.186194	0.153097	-0.919418	0.0170515	CLC	Charcot-Leyden crystal protein	1	1178	NM_001828.5	357588508	NP_001819.2	ENSG00000105205	ENST00000221804	ENSP00000221804
PH_hs_0000108	0.404065	0.0510376	2.38476	2.005	4.11796	0.611667	NA	NA	FCER1A	Fc fragment of IgE, high affinity I, receptor for; alpha polypeptide	1	2205	NM_002001.3	345110626	NP_001992.1	ENSG00000179639	ENST00000368115	ENSP00000357097
PH_hs_0000109	9.59136e-35	9.84775e-15	392.47	259.145	0.0817044	0.130675	0.228323	0.338472	DMPK	dystrophia myotonica-protein kinase	1	1760	NM_001081563.1,NM_001081562.1,NM_001081560.1,NM_004409.3	126091094;126091039;126131092;126131094	NP_001075032.1,NP_001075031.1,NP_001075029.1,NP_004400.4	ENSG00000104936	ENST00000447742,ENST00000343373,ENST00000600757,ENST00000588522,ENST00000291270	ENSP00000413417,ENSP00000345997,ENSP00000472965,ENSP00000468013,ENSP00000291270
PH_hs_0000110	0.149568	0.325376	1.55729	0.526273	0.963125	2.20888	NA	NA	previous version conserved probe	NA	7	NA	NA	NA	NA	NA	NA	NA
PH_hs_0000111	3.89883e-38	1.86123e-40	6006.48	3665.77	0.0777751	0.0753896	0.390064	0.0209043	NF2	neurofibromin 2 (merlin)	1	4771	NM_181833.2,NM_181832.2,NM_181830.2,NM_181829.2,NM_181828.2,NM_016418.5,NM_000268.3	163644290;163644289;163644288;163644287;163644286;163644285;163644284	NP_861971.1,NP_861970.1,NP_861968.1,NP_861967.1,NP_861966.1,NP_057502.2,NP_000259.1	ENSG00000186575	ENST00000347330,ENST00000413209,ENST00000361452,ENST00000338641	ENSP00000335160,ENSP00000409921,ENSP00000354897,ENSP00000344666
PH_hs_0000112	1.5233e-10	5.6412e-21	321.684	146.341	0.158821	0.107259	0.815261	0.00763128	AGL	amylo-alpha-1, 6-glucosidase, 4-alpha-glucanotransferase	1	178	NM_000644.2,NM_000643.2,NM_000646.2,NM_000645.2,NM_000642.2,NM_000028.2	116734856;116734850;116734852;116734848;116734859;116734846	NP_000635.2,NP_000634.2,NP_000637.2,NP_000636.2,NP_000633.2,NP_000019.2	ENSG00000162688	ENST00000370161,ENST00000361522,ENST00000361302,ENST00000294724,ENST00000370163,ENST00000370165,ENST00000361915	ENSP00000359180,ENSP00000354635,ENSP00000354971,ENSP00000294724,ENSP00000359182,ENSP00000359184,ENSP00000355106
PH_hs_0000113	0.000591671	9.6887e-06	14.2036	16.4662	0.308369	0.234085	NA	NA	HLA-DPA1	major histocompatibility complex, class II, DP alpha 1	1	3113	NM_001242525.1,NM_001242524.1,NM_033554.3	335883186;335883184;335883183	NP_001229454.1,NP_001229453.1,NP_291032.2	ENSG00000228163|ENSG00000229685|ENSG00000235844|ENSG00000236177|ENSG00000224103|ENSG00000206291|ENSG00000168384|ENSG00000231389	ENST00000550806,ENST00000422504|ENST00000549300,ENST00000454805|ENST00000551196,ENST00000443117|ENST00000550456,ENST00000515317|ENST00000415247|ENST00000551933,ENST00000383224|ENST00000552158,ENST00000374808|ENST00000428995,ENST00000419277	ENSP00000449242,ENSP00000406250|ENSP00000449627,ENSP00000397139|ENSP00000448034,ENSP00000397587|ENSP00000446736,ENSP00000427429|ENSP00000405838|ENSP00000448097,ENSP00000372711|ENSP00000447713,ENSP00000363941|ENSP00000402872,ENSP00000393566
PH_hs_0000114	1.13398e-05	9.07538e-10	440.043	671.918	0.236031	0.166291	-0.979989	0.0372268	ARID5A	AT rich interactive domain 5A (MRF1-like)	1	10865	NM_212481.1	47078223	NP_997646.1	ENSG00000196843	ENST00000454558,ENST00000412735,ENST00000357485	ENSP00000400785,ENSP00000397286,ENSP00000350078
PH_hs_0000115	1.09791e-08	3.56393e-25	9486.37	8187.44	0.178705	0.0970978	-0.0842646	0.785029	SSBP1	single-stranded DNA binding protein 1, mitochondrial	1	6742	NM_001256513.1,NM_001256512.1,NM_001256511.1,NM_003143.2,NM_001256510.1,NR_046269.1	374671788;374671786;374671784;374671777;374671774;374671779	NP_001243442.1,NP_001243441.1,NP_001243440.1,NP_003134.1,NP_001243439.1,-	ENSG00000262771|ENSG00000106028	ENST00000576834,ENST00000574199,ENST00000570667|ENST00000481508,ENST00000484178,ENST00000265304	ENSP00000459208,ENSP00000461884,ENSP00000460028|ENSP00000419665,ENSP00000419388,ENSP00000265304
PH_hs_0000116	0.0216045	0.0353542	5.04046	5.9149	0.494637	0.553298	NA	NA	CRYM	crystallin, mu	1	1428	NM_001888.3,NM_001014444.2	291219937;291219936	NP_001879.1,NP_001014444.1	ENSG00000103316	ENST00000415987,ENST00000396023,ENST00000543948,ENST00000219599	ENSP00000390928,ENSP00000379341,ENSP00000440227,ENSP00000219599
PH_hs_0000117	1.98913e-27	9.55647e-21	181.019	182.707	0.0927068	0.107908	-0.292289	0.224258	MX2	myxovirus (influenza virus) resistance 2 (mouse)	1	4600	NM_002463.1	11342663	NP_002454.1	ENSG00000183486	ENST00000330714	ENSP00000333657
PH_hs_0000118	0.0373667	0.0328031	3.57348	3.53377	0.561137	0.543152	NA	NA	MYBPH	myosin binding protein H	1	4608	NM_004997.2	55956913	NP_004988.2	ENSG00000133055	ENST00000255416	ENSP00000255416
PH_hs_0000119	0.00066181	0.00035401	11.3673	13.0825	0.311448	0.295294	NA	NA	PRTN3	proteinase 3	1	5657	NM_002777.3	71361687	NP_002768.3	ENSG00000196415	ENST00000234347	ENSP00000234347
PH_hs_0000121	7.09337e-06	0.00246908	17.4158	9.07253	0.230364	0.35574	NA	NA	TACR3	tachykinin receptor 3	1	6870	NM_001059.2	300116289	NP_001050.1	NA	NA	NA
PH_hs_0000122	2.26471e-16	2.22603e-11	2662.95	2853.08	0.1231	0.151787	-0.460141	0.102681	IL32	interleukin 32	1	9235	NM_001012636.1,NM_001012635.1,NM_001012634.1,NM_001012633.1,NM_001012632.1,NM_001012718.1,NM_001012631.1,NM_004221.4	61658639;61658637;61658635;61658633;61658631;61658641;61639465;61639470	NP_001012654.1,NP_001012653.1,NP_001012652.1,NP_001012651.1,NP_001012650.1,NP_001012736.1,NP_001012649.1,NP_004212.4	ENSG00000008517	ENST00000382213,ENST00000549213,ENST00000548652,ENST00000396890,ENST00000008180,ENST00000533097,ENST00000444393,ENST00000530890,ENST00000528163,ENST00000525643,ENST00000551122,ENST00000440815,ENST00000526464,ENST00000396887,ENST00000534507,ENST00000325568	ENSP00000371648,ENSP00000447812,ENSP00000446624,ENSP00000380099,ENSP00000008180,ENSP00000432917,ENSP00000411958,ENSP00000433747,ENSP00000432850,ENSP00000432218,ENSP00000447496,ENSP00000405063,ENSP00000450364,ENSP00000380096,ENSP00000431775,ENSP00000324742
PH_hs_0000123	5.80789e-21	1.10437e-28	8278	6003.89	0.107294	0.0905033	0.169825	0.397318	NCF2	neutrophil cytosolic factor 2	1	4688	NM_001190789.1,NM_001190794.1,NM_001127651.2,NM_000433.3	299829278;299829293;299829277;189083740	NP_001177718.1,NP_001177723.1,NP_001121123.1,NP_000424.2	ENSG00000116701	ENST00000418089,ENST00000413720,ENST00000367535,ENST00000367536	ENSP00000407217,ENSP00000399294,ENSP00000356505,ENSP00000356506
PH_hs_0000124	0.0141233	0.00345203	4.03236	5.48872	0.455821	0.370173	NA	NA	SLC10A1	solute carrier family 10 (sodium/bile acid cotransporter family), member 1	1	6554	NM_003049.3	225579056	NP_003040.1	ENSG00000100652	ENST00000216540	ENSP00000216540
PH_hs_0000126	0.156507	0.0662846	1.92587	2.48122	0.991161	0.664873	NA	NA	ENDOU	endonuclease, polyU-specific	1	8909	NM_001172439.1,NM_001172440.1,NM_006025.3	289063432;289063434;289063431	NP_001165910.1,NP_001165911.1,NP_006016.1	ENSG00000111405	ENST00000422538,ENST00000229003	ENSP00000397679,ENSP00000229003
PH_hs_0000128	0.00727032	0.0160119	4.49125	4.53627	0.409229	0.466393	NA	NA	PROZ	protein Z, vitamin K-dependent plasma glycoprotein	1	8858	NM_003891.2,NM_001256134.1	371502107;371502105	NP_003882.1,NP_001243063.1	ENSG00000126231	ENST00000342783,ENST00000375547	ENSP00000344458,ENSP00000364697
PH_hs_0000129	0.00601746	0.00855155	4.49125	4.48622	0.398229	0.419378	NA	NA	C4BPA	complement component 4 binding protein, alpha	1	722	NM_000715.3	62912459	NP_000706.1	ENSG00000123838	ENST00000367070	ENSP00000356037
PH_hs_0000130	0.0796928	0.0368908	2.47507	4.06004	0.710661	0.559295	NA	NA	PTH1R	parathyroid hormone 1 receptor	1	5745	NM_001184744.1,NM_000316.2	296080760;39995096	NP_001171673.1,NP_000307.1	ENSG00000160801	ENST00000430002,ENST00000422115,ENST00000428220,ENST00000313049,ENST00000427125,ENST00000418619,ENST00000449590	ENSP00000413774,ENSP00000396176,ENSP00000389811,ENSP00000321999,ENSP00000400977,ENSP00000411424,ENSP00000402723
PH_hs_0000131	6.09004e-41	2.98018e-12	3088.04	2620.6	0.074918	0.145336	-0.128547	0.60472	PDHA1	pyruvate dehydrogenase (lipoamide) alpha 1	1	5160	NM_001173456.1,NM_000284.3,NM_001173455.1,NM_001173454.1	291084756;291084749;291084743;291084741	NP_001166927.1,NP_000275.1,NP_001166926.1,NP_001166925.1	ENSG00000131828	ENST00000379804	ENSP00000369132
PH_hs_0000132	1.11453e-35	1.16845e-07	1241.59	1056.23	0.0805624	0.193412	-0.114145	0.73537	RRAD	Ras-related associated with diabetes	1	6236	NM_001128850.1,NM_004165.2	192807326;192807325	NP_001122322.1,NP_004156.1	ENSG00000166592	ENST00000420652,ENST00000299759	ENSP00000388744,ENSP00000299759
PH_hs_0000133	8.22374e-19	5.88815e-10	496.545	318.449	0.113904	0.164386	0.254982	0.415226	previous version conserved probe	NA	7	NA	NA	NA	NA	NA	NA	NA
PH_hs_0000134	0.0986924	0.0880366	4.95014	14.5355	0.775772	0.739128	NA	NA	ROS1	c-ros oncogene 1 , receptor tyrosine kinase	1	6098	NM_002944.2	19924164	NP_002935.2	ENSG00000047936	ENST00000368507,ENST00000368508	ENSP00000357493,ENSP00000357494
PH_hs_0000135	6.39277e-17	8.63639e-13	183.05	121.504	0.120838	0.141746	0.366603	0.247639	TRIM21	tripartite motif containing 21	1	6737	NM_003141.3	56549143	NP_003132.2	ENSG00000132109	ENST00000543625,ENST00000254436,ENST00000533692	ENSP00000444045,ENSP00000254436,ENSP00000434053
PH_hs_0000136	1.6245e-07	0.000304965	21.5385	24.7864	0.195756	0.291787	NA	NA	KITLG	KIT ligand	1	4254	NM_003994.5,NM_000899.4	299782567;299782568	NP_003985.2,NP_000890.1	ENSG00000049130	ENST00000347404,ENST00000228280	ENSP00000054216,ENSP00000228280
PH_hs_0000137	1.35026e-11	1.02315e-09	2063.22	1179.74	0.150104	0.166831	0.380303	0.233317	CYTH1	cytohesin 1	1	9267	NM_017456.2,NM_004762.2	110349762;110349757	NP_059430.2,NP_004753.1	ENSG00000108669	ENST00000361101,ENST00000589296,ENST00000446868,ENST00000591455,ENST00000589297,ENST00000585509	ENSP00000354398,ENSP00000465252,ENSP00000389095,ENSP00000465665,ENSP00000466512,ENSP00000465940
PH_hs_0000138	0.109966	0.3398	1.46698	0.526273	0.81519	2.42126	NA	NA	GZMB	granzyme B (granzyme 2, cytotoxic T-lymphocyte-associated serine esterase 1)	1	3002	NM_004131.4	221625527	NP_004122.2	ENSG00000100453	ENST00000382540,ENST00000382542,ENST00000526004,ENST00000530830,ENST00000554242,ENST00000532263,ENST00000216341,ENST00000415355	ENSP00000371980,ENSP00000371982,ENSP00000434213,ENSP00000435084,ENSP00000450535,ENSP00000432074,ENSP00000216341,ENSP00000387385
PH_hs_0000140	0.00363856	0.000871197	10.7204	15.6638	0.372594	0.319391	NA	NA	SFTPC	surfactant protein C	1	6440	NM_003018.3,NM_001172357.1,NM_001172410.1	149999607;288915542;288915520	NP_003009.2,NP_001165828.1,NP_001165881.1	ENSG00000168484	ENST00000524255,ENST00000520605,ENST00000521315,ENST00000318561	ENSP00000429552,ENSP00000430266,ENSP00000430410,ENSP00000316152
PH_hs_0000141	4.96977e-05	2.94261e-05	16.1295	23.1576	0.256933	0.248919	NA	NA	SPRR1B	small proline-rich protein 1B	1	6699	NM_003125.2	83582814	NP_003116.2	ENSG00000169469	ENST00000307098	ENSP00000306461
PH_hs_0000142	1.03381e-11	2.04823e-09	134.716	160.198	0.149228	0.170061	-0.460749	0.140523	TACR1	tachykinin receptor 1	1	6869	NM_001058.3	205277346	NP_001049.1	ENSG00000115353	ENST00000305249	ENSP00000303522
PH_hs_0000143	4.45639e-08	2.05487e-36	1545.04	847.666	0.187	0.079698	0.387893	0.215474	DNAJC10	DnaJ (Hsp40) homolog, subfamily C, member 10	1	54431	NM_001271581.1,NM_018981.2,NR_073367.1,NR_073366.1,NR_073365.1	409971396;409971395;409971441;409971440;409971439	NP_001258510.1,NP_061854.1,-	NA	NA	NA
PH_hs_0000144	8.5951e-31	2.49785e-18	1141.07	428.998	0.0871298	0.115561	0.988716	3.34907e-05	TBP	TATA box binding protein	1	6908	NM_001172085.1,NM_003194.4	285026519;285026518	NP_001165556.1,NP_003185.1	ENSG00000112592	ENST00000540980,ENST00000392092,ENST00000446829,ENST00000230354	ENSP00000442132,ENSP00000375942,ENSP00000404905,ENSP00000230354
PH_hs_0000145	1.66942e-36	8.81415e-32	523.077	273.508	0.0795937	0.0856718	0.546846	0.00371836	LTBR	lymphotoxin beta receptor (TNFR superfamily, member 3)	1	4055	NM_001270987.1,NM_002342.2	402534564;402534563	NP_001257916.1,NP_002333.1	ENSG00000111321	ENST00000541102,ENST00000228918,ENST00000539925	ENSP00000438605,ENSP00000228918,ENSP00000440875
PH_hs_0000146	1.21409e-09	2.27895e-12	104.654	62.531	0.16761	0.144536	NA	NA	NR4A1	nuclear receptor subfamily 4, group A, member 1	1	3164	NM_001202233.1,NM_173157.2,NM_002135.4	320202955;320202954;320202953	NP_001189162.1,NP_775180.1,NP_002126.2	ENSG00000123358	ENST00000394825,ENST00000243050,ENST00000360284,ENST00000550582,ENST00000394824,ENST00000550082,ENST00000545748	ENSP00000378302,ENSP00000243050,ENSP00000353427,ENSP00000455767,ENSP00000378301,ENSP00000449539,ENSP00000440864
PH_hs_0000148	1.94978e-23	1.05397e-13	600.014	363.955	0.100944	0.136207	0.319019	0.205652	WT1	Wilms tumor 1	1	7490	NM_001198552.1,NM_000378.4,NM_001198551.1,NM_024426.4,NM_024424.3	309951098;309951094;309951096;309951095;309951093	NP_001185481.1,NP_000369.3,NP_001185480.1,NP_077744.3,NP_077742.2	ENSG00000184937	ENST00000452863,ENST00000530998,ENST00000332351,ENST00000379077,ENST00000379079	ENSP00000415516,ENSP00000435307,ENSP00000331327,ENSP00000368368,ENSP00000368370
PH_hs_0000149	4.73909e-12	1.2216e-08	46.9287	25.0124	0.146752	0.179299	NA	NA	ZKSCAN7	zinc finger with KRAB and SCAN domains 7	1	55888	NM_018651.2	47716686	NP_061121.2	ENSG00000196345	ENST00000273320,ENST00000426540	ENSP00000273320,ENSP00000395524
PH_hs_0000150	0.00603686	0.000118048	4.49125	13.5588	0.398409	0.271969	NA	NA	LMO1	LIM domain only 1 (rhombotin 1)	1	4004	NM_002315.2,NR_073006.1	394025673;394025676	NP_002306.1,-	ENSG00000166407	ENST00000335790	ENSP00000338207
PH_hs_0000151	6.71784e-05	2.67851e-05	20.2521	14.4612	0.261894	0.247557	NA	NA	OVGP1	oviductal glycoprotein 1, 120kDa	1	5016	NM_002557.3	58386719	NP_002548.3	ENSG00000085465	ENST00000369732	ENSP00000358747
PH_hs_0000152	0.1594	0.345759	1.55729	0.526273	1.00308	2.52018	NA	NA	HLA-DMB	major histocompatibility complex, class II, DM beta	1	3109	NM_002118.4	301129274	NP_002109.2	ENSG00000239329|ENSG00000226264|ENSG00000242092|ENSG00000241296|ENSG00000234154|ENSG00000241674|ENSG00000242386|ENSG00000242574	ENST00000550052,ENST00000549556,ENST00000428420,ENST00000452407,ENST00000413038,ENST00000421456|ENST00000547478,ENST00000548290,ENST00000440078,ENST00000447454,ENST00000448798,ENST00000437583|ENST00000548611,ENST00000552299,ENST00000395312,ENST00000413617,ENST00000451921,ENST00000437382|ENST00000412948,ENST00000439344,ENST00000424874,ENST00000440269|ENST00000424822,ENST00000418759,ENST00000441177…	ENSP00000450287,ENSP00000446912,ENSP00000393646,ENSP00000399130,ENSP00000410077,ENSP00000410609|ENSP00000448541,ENSP00000446674,ENSP00000411321,ENSP00000396075,ENSP00000398332,ENSP00000405746|ENSP00000448875,ENSP00000449810,ENSP00000378723,ENSP00000394789,ENSP00000399759,ENSP00000391352|ENSP00000413471,ENSP00000413062,ENSP00000394737,ENSP00000406776|ENSP00000414817,ENSP00000394997,ENSP00000393285…
PH_hs_0000153	0.00287803	0.0121334	7.51553	10.1751	0.36214	0.443876	NA	NA	THPO	thrombopoietin	1	7066	NM_001177598.1,NM_001177597.1,NM_000460.2	294862251;294862249;40805871	NP_001171069.1,NP_001171068.1,NP_000451.1	ENSG00000090534	ENST00000421442,ENST00000445696,ENST00000204615	ENSP00000411704,ENSP00000410763,ENSP00000204615
PH_hs_0000154	0.569432	0.7478	-0.549203	-1.52877	-5.7166	-1.49794	NA	NA	SLC4A3	solute carrier family 4, anion exchanger, member 3	1	6508	NM_201574.2,NM_005070.3,NR_048551.1	157671952;157671950;386869267	NP_963868.2,NP_005061.2,-	ENSG00000114923	ENST00000373762,ENST00000317151,ENST00000425141,ENST00000273063,ENST00000373760,ENST00000358055	ENSP00000362867,ENSP00000314006,ENSP00000396863,ENSP00000273063,ENSP00000362865,ENSP00000350756
PH_hs_0000155	3.54077e-11	3.87843e-09	60.6807	49.6987	0.1534	0.1732	NA	NA	TAF1	TAF1 RNA polymerase II, TATA box binding protein (TBP)-associated factor, 250kDa	1	6872	NM_138923.2,NM_004606.3	187761328;187761327	NP_620278.1,NP_004597.2	NA	NA	NA
PH_hs_0000156	2.13272e-09	2.79549e-18	144.111	92.9321	0.170255	0.115732	0.448426	0.196769	DUSP2	dual specificity phosphatase 2	1	1844	NM_004418.3	187608704	NP_004409.1	ENSG00000158050	ENST00000288943	ENSP00000288943
PH_hs_0000157	3.89272e-27	2.98158e-28	773.15	404.084	0.0932418	0.0912426	0.516494	0.00446261	PPWD1	peptidylprolyl isomerase domain and WD repeat containing 1	1	23398	NM_015342.3,NR_046350.1,NR_046349.1,NR_046348.1	376319216;376319213;376319211;376319210	NP_056157.1,-	ENSG00000113593	ENST00000538977,ENST00000535264,ENST00000511908,ENST00000510930,ENST00000261308	ENSP00000444496,ENSP00000442371,ENSP00000425390,ENSP00000423486,ENSP00000261308
PH_hs_0000159	0.00123583	0.166003	13.7447	16.04	0.330383	1.03084	NA	NA	GRIN2B	glutamate receptor, ionotropic, N-methyl D-aspartate 2B	1	2904	NM_000834.3	167003330	NP_000825.2	ENSG00000150086	ENST00000279593	ENSP00000279593
PH_hs_0000160	1.15501e-06	1.67172e-13	98.3194	117.919	0.211675	0.137367	-0.436559	0.231967	ALOX12	arachidonate 12-lipoxygenase	1	239	NM_000697.2	154426291	NP_000688.2	ENSG00000108839	ENST00000251535	ENSP00000251535
PH_hs_0000161	1.83605e-24	1.06764e-24	633.396	567.869	0.0986196	0.0981085	-0.266021	0.211164	ACP5	acid phosphatase 5, tartrate resistant	1	54	NM_001111036.1,NM_001111035.1,NM_001111034.1,NM_001611.3	161377454;161377452;161377450;161377449	NP_001104506.1,NP_001104505.1,NP_001104504.1,NP_001602.1	ENSG00000102575	ENST00000590832,ENST00000433365,ENST00000592828,ENST00000412435,ENST00000218758	ENSP00000465127,ENSP00000413456,ENSP00000468767,ENSP00000392374,ENSP00000218758
PH_hs_0000163	0.000276795	7.72738e-14	72.1017	79.6736	0.289571	0.135443	0.0701551	0.764545	ANPEP	alanyl (membrane) aminopeptidase	1	290	NM_001150.2	157266299	NP_001141.2	ENSG00000166825	ENST00000300060	ENSP00000300060
PH_hs_0000165	0.00917866	0.0184049	4.95014	4.53627	0.424029	0.478958	NA	NA	APOH	apolipoprotein H (beta-2-glycoprotein I)	1	350	NM_000042.2	153266840	NP_000033.2	ENSG00000091583	ENST00000581797,ENST00000585162,ENST00000205948	ENSP00000463553,ENSP00000462260,ENSP00000205948
PH_hs_0000166	0.00606523	0.00144955	4.49125	6.49122	0.398672	0.335769	NA	NA	ASGR2	asialoglycoprotein receptor 2	1	433	NM_080914.2,NM_001201352.1,NM_080913.3,NM_080912.3,NM_001181.4	319655554;319655552;319655551;319655549;319655550	NP_550436.1,NP_001188281.1,NP_550435.1,NP_550434.1,NP_001172.1	ENSG00000161944	ENST00000380952,ENST00000446679,ENST00000574106,ENST00000254850,ENST00000355035	ENSP00000370339,ENSP00000405844,ENSP00000458972,ENSP00000254850,ENSP00000347140
PH_hs_0000167	0.0152648	0.00300439	6.13886	10.8773	0.462289	0.363993	NA	NA	GCK	glucokinase (hexokinase 4)	1	2645	NM_033508.1,NM_033507.1,NM_000162.3	15967160;15967158;167621407	NP_277043.1,NP_277042.1,NP_000153.1	ENSG00000106633	ENST00000345378,ENST00000395796,ENST00000403799,ENST00000336642	ENSP00000223366,ENSP00000379142,ENSP00000384247,ENSP00000338009
PH_hs_0000168	3.78875e-23	8.478e-29	1865.51	1509.51	0.101627	0.0903095	-0.111424	0.602973	BMP1	bone morphogenetic protein 1	1	649	NR_033403.1,NM_006129.4	291463263;291463261	-,NP_006120.1	ENSG00000168487	ENST00000354870,ENST00000520970,ENST00000306385	ENSP00000346941,ENSP00000428332,ENSP00000305714
PH_hs_0000169	8.92515e-38	5.56464e-36	1884.23	1366.64	0.0781653	0.080204	0.0448308	0.795795	POLR3D	polymerase (RNA) III (DNA directed) polypeptide D, 44kDa	1	661	NM_001722.2	55769551	NP_001713.2	ENSG00000168495	ENST00000397802,ENST00000306433	ENSP00000380904,ENSP00000303088
PH_hs_0000170	0.000177027	0.000694973	17.2279	15.8398	0.279943	0.31282	NA	NA	C6	complement component 6	1	729	NM_000065.3,NM_001115131.2	414144891;414144890	NP_000056.2,NP_001108603.2	ENSG00000039537	ENST00000263413,ENST00000337836	ENSP00000263413,ENSP00000338861
PH_hs_0000171	0.183128	0.0320984	2.47507	5.01249	1.10679	0.540304	NA	NA	C8G	complement component 8, gamma polypeptide	1	733	NM_000606.2	166197659	NP_000597.2	ENSG00000176919	ENST00000224181,ENST00000371634	ENSP00000224181,ENSP00000360697
PH_hs_0000172	6.87561e-05	0.0021129	12.556	12.1301	0.262288	0.349553	NA	NA	ACTA1	actin, alpha 1, skeletal muscle	1	58	NM_001100.3	47078293	NP_001091.1	ENSG00000143632	ENST00000366683,ENST00000366682,ENST00000308794,ENST00000366684	ENSP00000355644,ENSP00000355643,ENSP00000312351,ENSP00000355645
PH_hs_0000174	0.110522	0.114072	1.92587	1.95495	0.817155	0.82977	NA	NA	CACNA1S	calcium channel, voltage-dependent, L type, alpha 1S subunit	1	779	NM_000069.2	110349766	NP_000060.2	ENSG00000081248	ENST00000362061,ENST00000367338	ENSP00000355192,ENSP00000356307
PH_hs_0000175	0.187607	0.0113457	4.03236	9.97494	1.12772	0.438868	NA	NA	SERPINA6	serpin peptidase inhibitor, clade A (alpha-1 antiproteinase, antitrypsin), member 6	1	866	NM_001756.3	73858563	NP_001747.2	ENSG00000170099	ENST00000341584,ENST00000555056	ENSP00000342850,ENSP00000451045
PH_hs_0000176	0.0351626	0.00751457	6.22918	11.1776	0.552544	0.411239	NA	NA	CD1A	CD1a molecule	1	909	NM_001763.2	110618223	NP_001754.2	ENSG00000158477	ENST00000289429	ENSP00000289429
PH_hs_0000177	0.00384778	3.5554e-06	14.3842	17.4687	0.375214	0.2227	NA	NA	CD1C	CD1c molecule	1	911	NM_001765.2	110618226	NP_001756.2	ENSG00000158481	ENST00000443761,ENST00000368170	ENSP00000408755,ENSP00000357152
PH_hs_0000178	1.50955e-15	2.7826e-20	762.839	523.409	0.126741	0.10926	0.110345	0.663958	TNFRSF8	tumor necrosis factor receptor superfamily, member 8	1	943	NM_152942.2,NM_001243.3	68348712;68348710	NP_694421.1,NP_001234.2	ENSG00000120949	ENST00000413146,ENST00000263932	ENSP00000398337,ENSP00000263932
PH_hs_0000179	7.88249e-29	1.12738e-10	506.015	392.033	0.0902563	0.157657	-0.0220439	0.938626	F12	coagulation factor XII (Hageman factor)	1	2161	NM_000505.3	145275212	NP_000496.2	ENSG00000131187	ENST00000253496	ENSP00000253496
PH_hs_0000181	0.000916385	0.00151492	9.07282	8.54626	0.320917	0.337303	NA	NA	F9	coagulation factor IX	1	2158	NM_000133.3	183979970	NP_000124.1	ENSG00000101981	ENST00000218099	ENSP00000218099
PH_hs_0000182	0.0129186	2.95364e-06	12.4584	17.4687	0.448702	0.220766	NA	NA	CLPS	colipase, pancreatic	1	1208	NM_001252598.1,NM_001252597.1,NM_001832.3	357588515;357588513;357588512	NP_001239527.1,NP_001239526.1,NP_001823.1	ENSG00000137392	ENST00000259938	ENSP00000259938
PH_hs_0000185	1.56531e-12	5.97929e-14	149.234	119.397	0.143436	0.134821	0.137775	0.634884	EGR2	early growth response 2	1	1959	NM_001136179.1,NM_001136178.1,NM_001136177.1,NM_000399.3	209969756;209969754;209969752;209969751	NP_001129651.1,NP_001129650.1,NP_001129649.1,NP_000390.2	ENSG00000122877	ENST00000411732,ENST00000439032,ENST00000242480	ENSP00000387634,ENSP00000402040,ENSP00000242480
PH_hs_0000186	7.34619e-05	0.00392466	15.1214	10.8773	0.26342	0.376154	NA	NA	EDN2	endothelin 2	1	1907	NM_001956.3	208973218	NP_001947.1	ENSG00000127129	ENST00000372587	ENSP00000361668
PH_hs_0000187	0.000152107	0.00144969	19.7933	18.2452	0.276879	0.335772	NA	NA	EDN3	endothelin 3	1	1908	NM_207034.1,NM_207033.1,NM_207032.1,NM_000114.2	46370063;46370061;46370059;46370058	NP_996917.1,NP_996916.1,NP_996915.1,NP_000105.1	ENSG00000124205	ENST00000371028,ENST00000395654,ENST00000311585,ENST00000337938	ENSP00000360067,ENSP00000379015,ENSP00000311854,ENSP00000337128
PH_hs_0000188	1.01865e-08	2.53332e-06	32.6275	37.7689	0.178291	0.219202	NA	NA	FCER2	Fc fragment of IgE, low affinity II, receptor for (CD23)	1	2208	NM_001207019.2,NM_001220500.1,NM_002002.4	334085204;334085202;221136804	NP_001193948.2,NP_001207429.1,NP_001993.2	ENSG00000104921	ENST00000360067,ENST00000597921,ENST00000346664	ENSP00000353178,ENSP00000471974,ENSP00000264072
PH_hs_0000190	1.14199e-07	6.52069e-10	171.534	165.16	0.193252	0.164829	-0.208036	0.552854	FGR	Gardner-Rasheed feline sarcoma viral (v-fgr) oncogene homolog	1	2268	NM_001042747.1,NM_001042729.1,NM_005248.2	112382243;112382240;112382242	NP_001036212.1,NP_001036194.1,NP_005239.1	ENSG00000000938	ENST00000399173,ENST00000545953,ENST00000374004,ENST00000374005	ENSP00000382126,ENSP00000445302,ENSP00000363116,ENSP00000363117
PH_hs_0000191	2.57276e-05	0.000710145	23.2764	23.3077	0.24698	0.313431	NA	NA	FMO1	flavin containing monooxygenase 1	1	2326	NM_002021.1	4503754	NP_002012.1	ENSG00000010932	ENST00000354841,ENST00000367750	ENSP00000346901,ENSP00000356724
PH_hs_0000192	0.474835	0.343023	0.0903144	2.53127	15.8424	2.47386	NA	NA	FSHR	follicle stimulating hormone receptor	1	2492	NM_181446.2,NM_000145.3	291575176;291575175	NP_852111.2,NP_000136.2	ENSG00000170820	ENST00000346173,ENST00000304421,ENST00000406846	ENSP00000333908,ENSP00000306780,ENSP00000384708
PH_hs_0000193	8.5169e-06	4.66654e-09	42.1519	44.1099	0.232526	0.174142	NA	NA	F11	coagulation factor XI	1	2160	NM_000128.3	116805318	NP_000119.1	ENSG00000088926	ENST00000264692,ENST00000264691,ENST00000403665	ENSP00000264692,ENSP00000264691,ENSP00000384957
PH_hs_0000195	2.29543e-20	2.23137e-23	3813.16	3774.04	0.109013	0.101081	-0.329852	0.145367	GAA	glucosidase, alpha; acid	1	2548	NM_001079804.1,NM_001079803.1,NM_000152.3	119393894;119393892;119393890	NP_001073272.1,NP_001073271.1,NP_000143.2	ENSG00000171298	ENST00000302262,ENST00000390015	ENSP00000305692,ENSP00000374665
PH_hs_0000196	0.193179	0.0135943	3.21222	4.96245	1.15442	0.452735	NA	NA	GIP	gastric inhibitory polypeptide	1	2695	NM_004123.2	62243447	NP_004114.1	ENSG00000159224	ENST00000357424	ENSP00000350005
PH_hs_0000197	0.0566856	0.0657286	2.01618	3.05754	0.631624	0.662963	NA	NA	GP1BA	glycoprotein Ib (platelet), alpha polypeptide	1	2811	NM_000173.5	291190771	NP_000164.5	ENSG00000185245	ENST00000329125	ENSP00000329380
PH_hs_0000198	2.59083e-11	1.41559e-19	235.779	182.355	0.152309	0.111419	0.047845	0.867924	SERPIND1	serpin peptidase inhibitor, clade D (heparin cofactor), member 1	1	3053	NM_000185.3	73858565	NP_000176.2	ENSG00000099937	ENST00000215727	ENSP00000215727
PH_hs_0000199	2.25353e-15	2.45022e-18	397.278	387.315	0.127552	0.115531	-0.354012	0.183124	RARG	retinoic acid receptor, gamma	1	5916	NM_001243732.1,NM_001243731.1,NM_001243730.1,NM_001042728.2,NM_000966.5	344030239;344030236;344030234;344030232;344030233	NP_001230661.1,NP_001230660.1,NP_001230659.1,NP_001036193.1,NP_000957.1	ENSG00000172819	ENST00000394426,ENST00000425354	ENSP00000377947,ENSP00000388510
PH_hs_0000200	0.000102413	1.41614e-07	71.9211	82.6553	0.269325	0.194769	-0.156634	0.808901	HRG	histidine-rich glycoprotein	1	3273	NM_000412.2	13518024	NP_000403.1	ENSG00000113905	ENST00000232003	ENSP00000232003
PH_hs_0000201	1.68621e-15	5.3847e-19	181.862	159.297	0.126963	0.113291	-0.0715505	0.778661	SDC2	syndecan 2	1	6383	NM_002998.3	55925658	NP_002989.2	ENSG00000169439	ENST00000545117,ENST00000519914,ENST00000522911,ENST00000518385	ENSP00000441453,ENSP00000428256,ENSP00000427784,ENSP00000429045
PH_hs_0000202	0.000128278	6.73319e-07	57.4905	19.4736	0.273551	0.206922	NA	NA	IGFBP4	insulin-like growth factor binding protein 4	1	3487	NM_001552.2	62243289	NP_001543.2	ENSG00000141753	ENST00000542955,ENST00000269593	ENSP00000437734,ENSP00000269593
PH_hs_0000203	1.98937e-15	5.59417e-17	399.209	291.454	0.127298	0.120606	0.0718737	0.777171	TNFSF9	tumor necrosis factor (ligand) superfamily, member 9	1	8744	NM_003811.3	209954675	NP_003802.1	ENSG00000125657	ENST00000245817	ENSP00000245817
PH_hs_0000204	8.8329e-12	8.76799e-06	56.829	42.3552	0.148718	0.232875	NA	NA	ARHGAP25	Rho GTPase activating protein 25	1	9938	NM_001166277.1,NM_001166276.1,NM_001007231.2,NM_014882.2	261399910;261399908;261399906;55770896	NP_001159749.1,NP_001159748.1,NP_001007232.2,NP_055697.1	ENSG00000163219	ENST00000295381,ENST00000479844,ENST00000497259,ENST00000409220,ENST00000409030,ENST00000409202	ENSP00000295381,ENSP00000417467,ENSP00000417818,ENSP00000386241,ENSP00000386863,ENSP00000386911
PH_hs_0000205	1.31589e-07	4.70688e-21	223.794	158.195	0.194247	0.107038	0.1959	0.573743	THOC1	THO complex 1	1	9984	NM_005131.2	154448889	NP_005122.2	ENSG00000079134	ENST00000261600,ENST00000580038	ENSP00000261600,ENSP00000462757
PH_hs_0000206	4.56678e-07	6.14475e-07	24.3821	27.5937	0.203689	0.206147	NA	NA	RGR	retinal G protein coupled receptor	1	5995	NM_001012722.1,NM_001012720.1,NM_002921.3	61744451;61744453;61744450	NP_001012740.1,NP_001012738.1,NP_002912.2	ENSG00000148604	ENST00000358110,ENST00000359452	ENSP00000350823,ENSP00000352427
PH_hs_0000207	7.23792e-08	0.00010841	24.5628	15.4136	0.190146	0.270375	NA	NA	KCNJ2	potassium inwardly-rectifying channel, subfamily J, member 2	1	3759	NM_000891.2	22095339	NP_000882.1	ENSG00000123700	ENST00000243457	ENSP00000243457
PH_hs_0000208	4.63787e-11	2.55397e-27	486.513	373.908	0.154361	0.0929049	-0.0305742	0.907191	DCLRE1A	DNA cross-link repair 1A	1	9937	NM_014881.4,NM_001271816.1	425871108;425871109	NP_055696.3,NP_001258745.1	ENSG00000198924	ENST00000369305,ENST00000361384	ENSP00000358311,ENSP00000355185
PH_hs_0000209	8.9666e-37	1.93455e-21	533.436	405.009	0.0792841	0.105976	-0.00813417	0.968245	NEDD4	neural precursor cell expressed, developmentally down-regulated 4, E3 ubiquitin protein ligase	1	4734	NM_006154.2,NM_198400.2	114520608;114520606	NP_006145.2,NP_940682.2	ENSG00000069869	ENST00000435532,ENST00000508342,ENST00000338963,ENST00000503468,ENST00000508871	ENSP00000410613,ENSP00000424827,ENSP00000345530,ENSP00000426051,ENSP00000422455
PH_hs_0000210	6.98267e-05	0.000187349	13.5641	12.5563	0.262551	0.281113	NA	NA	LHX2	LIM homeobox 2	1	9355	NM_004789.3	30795195	NP_004780.3	ENSG00000106689	ENST00000373615	ENSP00000362717
PH_hs_0000211	1.35862e-24	3.48767e-21	937.854	1017.71	0.0983347	0.106677	-0.550635	0.0182922	HRH1	histamine receptor H1	1	3269	NM_001098213.1,NM_001098212.1,NM_001098211.1,NM_000861.3	149158708;149158705;149158703;149158707	NP_001091683.1,NP_001091682.1,NP_001091681.1,NP_000852.1	ENSG00000196639	ENST00000397056,ENST00000431010	ENSP00000380247,ENSP00000397028
PH_hs_0000212	3.77219e-05	8.91657e-05	57.0853	62.5068	0.252625	0.266817	NA	NA	GDF5	growth differentiation factor 5	1	8200	NM_000557.2	5123452	NP_000548.1	ENSG00000125965	ENST00000374372,ENST00000374369	ENSP00000363492,ENSP00000363489
PH_hs_0000213	3.31731e-30	3.84046e-17	4718.32	1465.27	0.0880302	0.119961	1.31157	2.59481e-07	BIRC5	baculoviral IAP repeat containing 5	1	332	NM_001012271.1,NM_001012270.1,NM_001168.2	59859881;59859879;59859877	NP_001012271.1,NP_001012270.1,NP_001159.2	NA	NA	NA
PH_hs_0000214	0.171752	0.00864697	5.49934	5.53876	1.05567	0.420098	NA	NA	ABAT	4-aminobutyrate aminotransferase	1	18	NM_001127448.1,NM_000663.4,NM_020686.5	188536079;188536078;188536077	NP_001120920.1,NP_000654.2,NP_065737.2	ENSG00000183044	ENST00000569156,ENST00000425191,ENST00000567812,ENST00000566590	ENSP00000454963,ENSP00000411916,ENSP00000456330,ENSP00000455198
PH_hs_0000215	4.3631e-25	2.53475e-27	8886.86	7293.33	0.0972819	0.0928989	0.00399689	0.984281	CDC16	cell division cycle 16 homolog (S. cerevisiae)	1	8881	NM_001078645.1,NM_003903.3	118402577;118402579	NP_001072113.1,NP_003894.3	ENSG00000130177	ENST00000375312,ENST00000360383,ENST00000252458,ENST00000375308,ENST00000252457,ENST00000375310,ENST00000356221	ENSP00000364461,ENSP00000353549,ENSP00000252458,ENSP00000364457,ENSP00000252457,ENSP00000364459,ENSP00000348554
PH_hs_0000216	7.53294e-37	7.00649e-43	9107.46	5760.56	0.0791979	0.0731177	0.374149	0.0166164	CENPA	centromere protein A	1	1058	NM_001042426.1,NM_001809.3	109637778;109637780	NP_001035891.1,NP_001800.1	ENSG00000115163	ENST00000233505,ENST00000335756	ENSP00000233505,ENSP00000336868
PH_hs_0000217	2.0117e-41	1.85596e-12	18410.9	10483.1	0.0744591	0.143932	0.601936	0.020752	CCT5	chaperonin containing TCP1, subunit 5 (epsilon)	1	22948	NM_012073.3	58331232	NP_036205.1	ENSG00000150753	ENST00000506600,ENST00000515676,ENST00000515390,ENST00000503026	ENSP00000423052,ENSP00000427297,ENSP00000426923,ENSP00000423318
PH_hs_0000218	3.55111e-18	1.61065e-15	2822.02	1595.55	0.1161	0.126871	0.415963	0.112443	DPYD	dihydropyrimidine dehydrogenase	1	1806	NM_000110.3	119943097	NP_000101.2	ENSG00000188641	ENST00000370192	ENSP00000359211
PH_hs_0000219	1.82341e-15	6.14053e-25	194.237	185.388	0.127121	0.0975951	-0.226278	0.38292	RPA3	replication protein A3, 14kDa	1	6119	NM_002947.3	52851430	NP_002938.1	ENSG00000106399	ENST00000396682,ENST00000223129	ENSP00000379914,ENSP00000223129
PH_hs_0000220	0.00118157	0.000349267	10.0809	11.5538	0.328911	0.294972	NA	NA	HTR1E	5-hydroxytryptamine (serotonin) receptor 1E, G protein-coupled	1	3354	NM_000865.2	208022659	NP_000856.1	ENSG00000168830	ENST00000305344,ENST00000369584	ENSP00000307766,ENSP00000358597
PH_hs_0000221	3.76097e-06	2.43004e-07	33.0937	18.9974	0.223296	0.198738	NA	NA	CHRNA5	cholinergic receptor, nicotinic, alpha 5 (neuronal)	1	1138	NM_000745.3	299829230	NP_000736.2	ENSG00000169684	ENST00000559576,ENST00000559554	ENSP00000452641,ENSP00000453519
PH_hs_0000222	0.0207223	0.0111383	4.03236	4.00999	0.490423	0.437518	NA	NA	ASCL1	achaete-scute complex homolog 1 (Drosophila)	1	429	NM_004316.3	190343011	NP_004307.2	ENSG00000139352	ENST00000266744	ENSP00000266744
PH_hs_0000223	0.00180438	1.66084e-05	22.8322	18.4211	0.343586	0.240952	NA	NA	CDC25A	cell division cycle 25 homolog A (S. pombe)	1	993	NM_201567.1,NM_001789.2	42490759;42490757	NP_963861.1,NP_001780.2	NA	NA	NA
PH_hs_0000224	1.87774e-43	3.35757e-15	25615.4	19814.8	0.0726098	0.128374	0.21739	0.34487	COL7A1	collagen, type VII, alpha 1	1	1294	NM_000094.3	157389010	NP_000085.1	ENSG00000114270	ENST00000454817,ENST00000328333	ENSP00000412569,ENSP00000332371
PH_hs_0000225	0.00158991	0.00475198	6.96632	6.54126	0.339006	0.385598	NA	NA	SLC26A3	solute carrier family 26, member 3	1	1811	NM_000111.2	171543859	NP_000102.1	ENSG00000091138	ENST00000422236,ENST00000340010,ENST00000379083	ENSP00000415817,ENSP00000345873,ENSP00000368375
PH_hs_0000226	0.153119	0.200258	1.55729	1.0025	0.977377	1.18948	NA	NA	CCR7	chemokine (C-C motif) receptor 7	1	1236	NM_001838.3	299473754	NP_001829.1	ENSG00000126353	ENST00000246657	ENSP00000246657
PH_hs_0000227	2.31482e-15	1.8407e-05	472.453	313.615	0.127607	0.242329	0.239856	0.584037	GFPT1	glutamine--fructose-6-phosphate transaminase 1	1	2673	NM_001244710.1,NM_002056.3	347659027;347659026	NP_001231639.1,NP_002047.2	ENSG00000198380	ENST00000361060	ENSP00000354347
PH_hs_0000231	1.37806e-21	2.42149e-40	1738.11	1174.13	0.105579	0.075502	0.136272	0.473918	IRF9	interferon regulatory factor 9	1	10379	NM_006084.4	82734235	NP_006075.3	ENSG00000213928|ENSG00000259529	ENST00000557894,ENST00000396864|ENST00000558468	ENSP00000453534,ENSP00000380073|ENSP00000457512
PH_hs_0000232	0.0212815	0.0509018	3.48316	2.005	0.493103	0.611183	NA	NA	previous version conserved probe	NA	7	NA	NA	NA	NA	NA	NA	NA
PH_hs_0000233	9.69577e-11	3.89057e-41	11638.8	8390.57	0.157082	0.0747314	0.188701	0.488753	CCT3	chaperonin containing TCP1, subunit 3 (gamma)	1	7203	NM_001008800.2,NM_005998.4,NR_036564.1,NR_036565.1	304434817;304434816;304434818;304434821	NP_001008800.1,NP_005989.3,-	ENSG00000163468	ENST00000368261,ENST00000368262,ENST00000368258,ENST00000368259,ENST00000295688	ENSP00000357244,ENSP00000357245,ENSP00000357241,ENSP00000357242,ENSP00000295688
PH_hs_0000234	4.01925e-20	3.02849e-38	1328.67	2236.89	0.109737	0.0776572	-1.16581	3.1654e-08	IL11	interleukin 11	1	3589	NM_000641.3,NM_001267718.1	391353405;391353379	NP_000632.1,NP_001254647.1	ENSG00000095752	ENST00000264563	ENSP00000264563
PH_hs_0000235	3.27412e-18	3.49137e-12	15790.5	9902.93	0.115975	0.145815	0.442381	0.119951	IL1A	interleukin 1, alpha	1	3552	NM_000575.3	27894329	NP_000566.3	ENSG00000115008	ENST00000263339	ENSP00000263339
PH_hs_0000236	1.85899e-21	6.24184e-22	519.008	310.852	0.105929	0.104669	0.34158	0.144477	INHBB	inhibin, beta B	1	3625	NM_002193.2	154813203	NP_002184.2	ENSG00000163083	ENST00000295228	ENSP00000295228
PH_hs_0000237	0.0026298	0.000251444	9.35108	8.49621	0.358335	0.287421	NA	NA	ITGB7	integrin, beta 7	1	3695	NM_000889.1	4504776	NP_000880.1	ENSG00000139626	ENST00000338737,ENST00000542497,ENST00000550743,ENST00000422257,ENST00000551319,ENST00000267082	ENSP00000345501,ENSP00000437375,ENSP00000455374,ENSP00000408741,ENSP00000456446,ENSP00000267082
PH_hs_0000238	6.84423e-31	9.44343e-08	4668.29	2876.66	0.0869807	0.19194	0.37175	0.252148	IQGAP1	IQ motif containing GTPase activating protein 1	1	8826	NM_003870.3	57242794	NP_003861.1	ENSG00000140575	ENST00000268182	ENSP00000268182
PH_hs_0000239	0.000369425	0.000115934	17.7771	17.6188	0.296319	0.271629	NA	NA	FGF4	fibroblast growth factor 4	1	2249	NM_002007.2	196049393	NP_001998.1	ENSG00000075388	ENST00000168712	ENSP00000168712
PH_hs_0000240	0.000142059	0.00313547	15.6706	11.1276	0.27553	0.365863	NA	NA	LCK	lymphocyte-specific protein tyrosine kinase	1	3932	NM_001042771.1,NM_005356.3	112789547;112789545	NP_001036236.1,NP_005347.3	ENSG00000182866	ENST00000333070,ENST00000336890	ENSP00000328213,ENSP00000337825
PH_hs_0000241	1.2193e-31	1.68426e-19	872.402	515.815	0.0858752	0.111658	0.330173	0.107589	LIG1	ligase I, DNA, ATP-dependent	1	3978	NM_000234.1	4557718	NP_000225.1	ENSG00000105486	ENST00000536218,ENST00000601091,ENST00000427526,ENST00000594759,ENST00000263274	ENSP00000441531,ENSP00000471836,ENSP00000442841,ENSP00000471380,ENSP00000263274
PH_hs_0000242	0.00459028	0.00925722	6.04855	7.59381	0.383839	0.424599	NA	NA	PLP1	proteolipid protein 1	1	5354	NM_001128834.1,NM_000533.3,NM_199478.1	192449446;41349498;41349500	NP_001122306.1,NP_000524.3,NP_955772.1	ENSG00000123560	ENST00000418604,ENST00000361621,ENST00000303958	ENSP00000405750,ENSP00000354860,ENSP00000305152
PH_hs_0000243	0.000331553	0.00127358	13.3834	12.8823	0.293738	0.33138	NA	NA	CD1D	CD1d molecule	1	912	NM_001766.3	110618228	NP_001757.1	ENSG00000158473	ENST00000368171	ENSP00000357153
PH_hs_0000244	1.39589e-07	2.31443e-07	66.3461	58.9214	0.194667	0.19837	NA	NA	HLA-DOB	major histocompatibility complex, class II, DO beta	1	3112	NM_002120.3	118402587	NP_002111.1	ENSG00000243496|ENSG00000241910|ENSG00000239457|ENSG00000241386|ENSG00000243612|ENSG00000241106	ENST00000454286,ENST00000474604|ENST00000454969,ENST00000477041|ENST00000456406,ENST00000472450|ENST00000447178,ENST00000465683|ENST00000426644,ENST00000463161|ENST00000438763,ENST00000488325	ENSP00000397268,ENSP00000431358|ENSP00000410390,ENSP00000431385|ENSP00000394783,ENSP00000431178|ENSP00000405108,ENSP00000434472|ENSP00000395780,ENSP00000433049|ENSP00000390020,ENSP00000436618
PH_hs_0000245	0.0057215	0.0119295	6.41712	6.06504	0.395433	0.442597	NA	NA	NPY	neuropeptide Y	1	4852	NM_000905.3	268834883	NP_000896.1	ENSG00000122585	ENST00000405982,ENST00000407573,ENST00000242152	ENSP00000385282,ENSP00000384364,ENSP00000242152
PH_hs_0000248	0.000252356	0.00306226	27.5797	32.1542	0.287501	0.364825	NA	NA	PGC	progastricsin (pepsinogen C)	1	5225	NM_002630.3	262206225	NP_002621.1	ENSG00000096088	ENST00000373025	ENSP00000362116
PH_hs_0000249	1.0238e-38	9.80909e-43	10717.6	9151.62	0.0771572	0.0732493	-0.0312171	0.846026	PGM1	phosphoglucomutase 1	1	5236	NM_001172819.1,NM_001172818.1,NM_002633.2	290463103;290463101;21361620	NP_001166290.1,NP_001166289.1,NP_002624.2	ENSG00000079739	ENST00000540265,ENST00000371083,ENST00000371084	ENSP00000443449,ENSP00000360124,ENSP00000360125
PH_hs_0000250	0.00952848	0.0150796	7.14695	6.59131	0.426546	0.461256	NA	NA	PCK1	phosphoenolpyruvate carboxykinase 1 (soluble)	1	5105	NM_002591.3	187281516	NP_002582.3	ENSG00000124253	ENST00000543666,ENST00000319441	ENSP00000445767,ENSP00000319814
PH_hs_0000251	2.46567e-06	1.84925e-10	101.524	120.7	0.218929	0.159585	-0.425903	0.272534	PNMT	phenylethanolamine N-methyltransferase	1	5409	NR_073461.1,NM_002686.4	425703052;425703051	-,NP_002677.1	ENSG00000141744	ENST00000269582,ENST00000394246	ENSP00000269582,ENSP00000377791
PH_hs_0000252	0.259553	1.40163e-06	5.2284	47.3176	1.55105	0.213459	NA	NA	POMC	proopiomelanocortin	1	5443	NM_000939.2,NM_001035256.1	80861464;80861462	NP_000930.1,NP_001030333.1	ENSG00000115138	ENST00000380794,ENST00000405623	ENSP00000370171,ENSP00000384092
PH_hs_0000253	5.41363e-08	2.19431e-08	31.1605	30.9273	0.188244	0.182667	NA	NA	KLKB1	kallikrein B, plasma (Fletcher factor) 1	1	3818	NM_000892.3	78191797	NP_000883.2	ENSG00000164344	ENST00000513864,ENST00000264690,ENST00000511608	ENSP00000424469,ENSP00000264690,ENSP00000426629
PH_hs_0000254	0.072437	0.000785714	7.23727	8.01999	0.685928	0.31634	NA	NA	previous version conserved probe	NA	7	NA	NA	NA	NA	NA	NA	NA
PH_hs_0000255	4.49263e-35	6.92642e-33	10000.4	6901.29	0.0812965	0.0841266	0.259062	0.112408	SRGN	serglycin	1	5552	NM_002727.2,NR_036430.1	45935370;301336137	NP_002718.2,-	ENSG00000122862	ENST00000242465	ENSP00000242465
PH_hs_0000256	0.0059304	2.99048e-05	11.8188	14.035	0.397415	0.249155	NA	NA	DSG3	desmoglein 3	1	1830	NM_001944.2	119964717	NP_001935.2	NA	NA	NA
PH_hs_0000257	0.0011465	0.00056718	12.1874	12.08	0.327934	0.30723	NA	NA	PRPH2	peripherin 2 (retinal degeneration, slow)	1	5961	NM_000322.4	194248075	NP_000313.2	ENSG00000112619	ENST00000230381	ENSP00000230381
PH_hs_0000259	0.00683267	0.0024627	10.2615	9.07253	0.405525	0.355635	NA	NA	ERBB4	v-erb-a erythroblastic leukemia viral oncogene homolog 4 (avian)	1	2066	NM_001042599.1,NM_005235.2	110825957;110825959	NP_001036064.1,NP_005226.1	NA	NA	NA
PH_hs_0000260	0.00261513	0.00474256	7.97442	6.54126	0.358102	0.385497	NA	NA	APCS	amyloid P component, serum	1	325	NM_001639.3	206597534	NP_001630.1	ENSG00000132703	ENST00000255040	ENSP00000255040
PH_hs_0000261	0.00425266	3.97935e-05	72.8169	81.0006	0.380037	0.253444	0.000663872	0.99914	SLC5A1	solute carrier family 5 (sodium/glucose cotransporter), member 1	1	6523	NM_001256314.1,NM_000343.3	372622381;291575123	NP_001243243.1,NP_000334.1	ENSG00000100170	ENST00000543737	ENSP00000444898
PH_hs_0000262	1.99827e-16	4.10543e-33	648.725	331.026	0.12287	0.083819	0.561392	0.00990626	CCNF	cyclin F	1	899	NM_001761.2	118572587	NP_001752.2	ENSG00000162063	ENST00000397066,ENST00000293968	ENSP00000380256,ENSP00000293968
PH_hs_0000263	0.0160995	0.0543743	3.48316	2.95745	0.466868	0.623502	NA	NA	CD28	CD28 molecule	1	940	NM_001243078.1,NM_001243077.1,NM_006139.3	340545509;340545507;340545506	NP_001230007.1,NP_001230006.1,NP_006130.1	ENSG00000178562	ENST00000374481	ENSP00000363605
PH_hs_0000264	0.00267776	7.01121e-09	25.3829	30.4511	0.359088	0.17627	NA	NA	SRD5A2	steroid-5-alpha-reductase, alpha polypeptide 2 (3-oxo-5 alpha-steroid delta 4-dehydrogenase alpha 2)	1	6716	NM_000348.3	116805345	NP_000339.2	NA	NA	NA
PH_hs_0000265	0.280014	0.000114926	11.6382	13.5588	1.71585	0.271465	NA	NA	SRY	sex determining region Y	1	6736	NM_003140.1	4507224	NP_003131.1	ENSG00000184895	ENST00000525526,ENST00000383070,ENST00000534739	ENSP00000437575,ENSP00000372547,ENSP00000438917
PH_hs_0000266	1.42691e-26	3.14248e-20	1695.63	1685.05	0.0943037	0.109417	-0.402403	0.0601876	GSTM3	glutathione S-transferase mu 3 (brain)	1	2947	NM_000849.4,NR_024537.1	215277001;215277002	NP_000840.2,-	ENSG00000134202	ENST00000361066	ENSP00000354357
PH_hs_0000267	3.32699e-16	9.95168e-10	82.9491	73.2582	0.123813	0.166706	-0.0706118	0.912097	FASLG	Fas ligand (TNF superfamily, member 6)	1	356	NM_000639.1	4557328	NP_000630.1	ENSG00000117560	ENST00000340030,ENST00000367721	ENSP00000344739,ENSP00000356694
PH_hs_0000268	3.4288e-10	1.48359e-10	33.455	32.5061	0.162092	0.158718	NA	NA	TCN1	transcobalamin I (vitamin B12 binding protein, R binder family)	1	6947	NM_001062.3	133987572	NP_001053.2	ENSG00000134827	ENST00000257264	ENSP00000257264
PH_hs_0000269	1.08139e-06	6.69168e-07	35.3735	23.4336	0.211078	0.206869	NA	NA	SP1	Sp1 transcription factor	1	6667	NM_001251825.1,NM_138473.2,NM_003109.1	352962148;38372900;218751902	NP_001238754.1,NP_612482.2,NP_003100.1	ENSG00000185591	ENST00000327443	ENSP00000329357
PH_hs_0000270	0.0402641	0.0241434	8.15504	4.96245	0.572204	0.506371	NA	NA	TGM3	transglutaminase 3 (E polypeptide, protein-glutamine-gamma-glutamyltransferase)	1	7053	NM_003245.3	189458820	NP_003236.3	ENSG00000125780	ENST00000381458	ENSP00000370867
PH_hs_0000271	3.90225e-10	3.95039e-19	225.978	253.333	0.162632	0.112849	-0.495331	0.104027	TGFB3	transforming growth factor, beta 3	1	7043	NM_003239.2	169790812	NP_003230.1	ENSG00000119699	ENST00000238682	ENSP00000238682
PH_hs_0000272	0.0283369	0.0226635	3.02427	3.0075	0.524709	0.499598	NA	NA	CRISP2	cysteine-rich secretory protein 2	1	7180	NM_001142407.2,NM_001261822.1,NM_001142435.2,NM_001142417.2,NM_001142408.2,NM_003296.3	387849284;387849295;387849294;387849293;387849288;387849281	NP_001135879.1,NP_001248751.1,NP_001135907.1,NP_001135889.1,NP_001135880.1,NP_003287.1	ENSG00000124490	ENST00000339139	ENSP00000339155
PH_hs_0000273	1.95455e-34	6.53861e-10	3430.3	3051.11	0.0820929	0.164841	-0.171724	0.532159	SLC25A4	solute carrier family 25 (mitochondrial carrier; adenine nucleotide translocator), member 4	1	291	NM_001151.3	258547122	NP_001142.2	ENSG00000151729	ENST00000281456	ENSP00000281456
PH_hs_0000274	3.76917e-26	2.25271e-40	3034.44	1744.61	0.0951217	0.0754711	0.398776	0.0456251	PTX3	pentraxin 3, long	1	5806	NM_002852.3	167900483	NP_002843.2	ENSG00000163661	ENST00000295927	ENSP00000295927
PH_hs_0000276	3.30674e-18	1.11356e-09	150.032	112.281	0.11599	0.167215	0.228734	0.508233	UMPS	uridine monophosphate synthetase	1	7372	NM_000373.3,NR_033437.1,NR_033434.1	292781040;292781202;292781042	NP_000364.1,-	ENSG00000114491	ENST00000413078,ENST00000538242,ENST00000536109,ENST00000479719,ENST00000460034,ENST00000497791,ENST00000474588,ENST00000467167,ENST00000462091,ENST00000232607	ENSP00000397965,ENSP00000444988,ENSP00000443577,ENSP00000420754,ENSP00000420409,ENSP00000419121,ENSP00000420348,ENSP00000419618,ENSP00000417893,ENSP00000232607
PH_hs_0000277	2.09327e-09	5.59703e-37	1461.54	1468.29	0.170165	0.0790517	-0.443525	0.126216	VDR	vitamin D (1,25- dihydroxyvitamin D3) receptor	1	7421	NM_001017535.1,NM_000376.2,NM_001017536.1	63054844;63054843;323714264	NP_001017535.1,NP_000367.1,NP_001017536.1	ENSG00000111424	ENST00000229022,ENST00000395324	ENSP00000229022,ENSP00000378734
PH_hs_0000278	1.76277e-17	1.22201e-31	607.559	408.294	0.118656	0.0858765	0.15926	0.443556	ZNF8	zinc finger protein 8	1	7554	NM_021089.2	188528625	NP_066575.2	ENSG00000083842	ENST00000196548	ENSP00000196548
PH_hs_0000279	5.14822e-11	2.66582e-16	163.762	114.261	0.154738	0.123401	0.312481	0.289292	PTGER2	prostaglandin E receptor 2 (subtype EP2), 53kDa	1	5732	NM_000956.3	194473721	NP_000947.2	ENSG00000125384	ENST00000245457	ENSP00000245457
PH_hs_0000280	3.04884e-06	1.73785e-08	1286.24	840.787	0.221093	0.181304	0.140777	0.732467	CNBP	CCHC-type zinc finger, nucleic acid binding protein	1	7555	NM_001127196.1,NM_001127195.1,NM_001127194.1,NM_001127193.1,NM_001127192.1,NM_003418.4	187608749;187608743;187608737;187608731;187608725;187608720	NP_001120668.1,NP_001120667.1,NP_001120666.1,NP_001120665.1,NP_001120664.1,NP_003409.1	ENSG00000169714	ENST00000504813,ENST00000500450,ENST00000446936,ENST00000451728,ENST00000422453,ENST00000502976	ENSP00000422110,ENSP00000426223,ENSP00000400444,ENSP00000399488,ENSP00000410619,ENSP00000421323
PH_hs_0000281	0.143878	0.332225	1.55729	0.526273	0.940684	2.30533	NA	NA	AVPR1A	arginine vasopressin receptor 1A	1	552	NM_000706.4	393534360	NP_000697.1	NA	NA	NA
PH_hs_0000282	3.44666e-20	1.90444e-26	4446.02	3014.71	0.109537	0.0945446	0.205948	0.323708	EPS8	epidermal growth factor receptor pathway substrate 8	1	2059	NM_004447.5	215272356	NP_004438.3	ENSG00000151491	ENST00000281172,ENST00000543523,ENST00000543468	ENSP00000281172,ENSP00000441867,ENSP00000445985
PH_hs_0000283	8.53545e-08	6.25222e-08	60.2072	66.4151	0.191252	0.18918	NA	NA	ACTL8	actin-like 8	1	81569	NM_030812.2	227498240	NP_110439.2	ENSG00000117148	ENST00000375406	ENSP00000364555
PH_hs_0000284	4.96709e-05	0.000724035	12.0068	12.08	0.256925	0.313982	NA	NA	WAS	Wiskott-Aldrich syndrome	1	7454	NM_000377.2	187608471	NP_000368.1	ENSG00000267912|ENSG00000015285	ENST00000599235|ENST00000376701	ENSP00000469374|ENSP00000365891
PH_hs_0000285	0.00109546	0.000102476	31.1605	30.3252	0.326472	0.269336	NA	NA	ACAN	aggrecan	1	176	NM_001135.3,NM_013227.3	256017258;256017256	NP_001126.3,NP_037359.3	ENSG00000157766	ENST00000439576,ENST00000558704,ENST00000352105	ENSP00000387356,ENSP00000452682,ENSP00000341615
PH_hs_0000287	1.47302e-08	1.27872e-12	111.522	138.119	0.180355	0.142855	-0.500831	0.118143	PPBP	pro-platelet basic protein (chemokine (C-X-C motif) ligand 7)	1	5473	NM_002704.3	296080750	NP_002695.1	ENSG00000163736	ENST00000296028	ENSP00000296028
PH_hs_0000288	3.97766e-08	0.000412871	38.0365	54.2092	0.186284	0.299041	NA	NA	GDF10	growth differentiation factor 10	1	2662	NM_004962.3	325652088	NP_004953.1	ENSG00000266524|ENSG00000107623	ENST00000580279,ENST00000581088|ENST00000224605,ENST00000374247	ENSP00000464145,ENSP00000463786|ENSP00000224605,ENSP00000363365
PH_hs_0000289	5.7558e-10	3.5277e-10	93.9331	73.3325	0.164287	0.16221	0.130413	0.659724	HIST2H2BE	histone cluster 2, H2be	1	8349	NM_003528.2	22027639	NP_003519.1	ENSG00000264719|ENSG00000184678	ENST00000583061|ENST00000369155	ENSP00000464485|ENSP00000358151
PH_hs_0000290	8.89472e-05	0.00358561	11.4576	9.59881	0.266773	0.371915	NA	NA	PMCH	pro-melanin-concentrating hormone	1	5367	NM_002674.2	71361683	NP_002665.2	ENSG00000183395	ENST00000329406	ENSP00000332225
PH_hs_0000291	0.00427456	8.56117e-05	12.8269	20.1501	0.380289	0.266093	NA	NA	PRF1	perforin 1 (pore forming protein)	1	5551	NM_001083116.1,NM_005041.4	133908620;133908619	NP_001076585.1,NP_005032.2	ENSG00000180644	ENST00000318971,ENST00000441259,ENST00000373209	ENSP00000316746,ENSP00000398568,ENSP00000362305
PH_hs_0000292	1.44379e-18	4.33144e-11	5071.52	5778.85	0.114734	0.154116	-0.472917	0.101489	ZNHIT3	zinc finger, HIT-type containing 3	1	9326	NM_004773.2	75750485	NP_004764.1	ENSG00000108278|ENSG00000260952	ENST00000591067,ENST00000588902,ENST00000588357,ENST00000590827,ENST00000225410,ENST00000490126|ENST00000562164	ENSP00000467550,ENSP00000464706,ENSP00000467835,ENSP00000467894,ENSP00000225410,ENSP00000465681|ENSP00000456878
PH_hs_0000293	2.98387e-28	1.38721e-09	1189.09	782.389	0.0912431	0.168225	0.182968	0.531252	CEBPG	CCAAT/enhancer binding protein (C/EBP), gamma	1	1054	NM_001252296.1,NM_001806.3	356582518;356582517	NP_001239225.1,NP_001797.1	ENSG00000153879	ENST00000284000	ENSP00000284000
PH_hs_0000294	0.00153517	0.00861061	8.06473	5.53876	0.337769	0.419824	NA	NA	previous version conserved probe	NA	7	NA	NA	NA	NA	NA	NA	NA
PH_hs_0000295	3.72086e-06	1.15876e-26	29389.7	44002.1	0.223182	0.0941311	-0.706961	0.0798954	CSF3	colony stimulating factor 3 (granulocyte)	1	1440	NM_001178147.1,NM_000759.3,NR_033662.1,NM_172220.2,NM_172219.2	296011056;296011050;296011054;296011052;296011051	NP_001171618.1,NP_000750.1,-,NP_757374.2,NP_757373.1	ENSG00000108342	ENST00000577675,ENST00000331769,ENST00000579852,ENST00000225474,ENST00000394149	ENSP00000462991,ENSP00000327766,ENSP00000464157,ENSP00000225474,ENSP00000377705
PH_hs_0000296	1.14657e-09	2.21673e-15	121.557	104.736	0.167349	0.127518	0.0556071	0.868164	NEK3	NIMA-related kinase 3	1	4752	NR_027415.1,NM_152720.2,NM_002498.2,NM_001146099.1	225735567;324711032;119637838;225735560	-,NP_689933.1,NP_002489.1,NP_001139571.1	ENSG00000136098	ENST00000378101,ENST00000339406,ENST00000452082,ENST00000547422,ENST00000400357,ENST00000548127,ENST00000258597	ENSP00000367341,ENSP00000339429,ENSP00000404197,ENSP00000448716,ENSP00000383210,ENSP00000449608,ENSP00000448782
PH_hs_0000297	0.000109805	3.06918e-05	21.8094	26.6913	0.270613	0.249537	NA	NA	SCGB1A1	secretoglobin, family 1A, member 1 (uteroglobin)	1	7356	NM_003357.4	295821219	NP_003348.1	ENSG00000149021	ENST00000278282,ENST00000534397	ENSP00000278282,ENSP00000432866
PH_hs_0000298	0.0711199	0.0306545	3.11459	3.53377	0.68143	0.534399	NA	NA	CSN2	casein beta	1	1447	NM_001891.2	168480124	NP_001882.1	ENSG00000135222	ENST00000353151	ENSP00000341030
PH_hs_0000299	7.20823e-06	4.55202e-10	27.7677	37.0424	0.230552	0.163282	NA	NA	CPN1	carboxypeptidase N, polypeptide 1	1	1369	NM_001308.2	126507088	NP_001299.1	ENSG00000120054	ENST00000370418	ENSP00000359446
PH_hs_0000300	3.95068e-06	1.22682e-06	28.6928	21.0525	0.223822	0.212227	NA	NA	IL5	interleukin 5 (colony-stimulating factor, eosinophil)	1	3567	NM_000879.2	28559032	NP_000870.1	ENSG00000113525	ENST00000231454	ENSP00000231454
PH_hs_0000302	0.0080702	0.034493	4.49125	3.53377	0.415675	0.5499	NA	NA	LCT	lactase	1	3938	NM_002299.2	32481205	NP_002290.2	ENSG00000115850	ENST00000264162	ENSP00000264162
PH_hs_0000303	1.00204e-07	1.85741e-15	113.719	134.385	0.192346	0.127159	-0.42674	0.20265	C2	complement component 2	1	717	NM_001145903.1,NM_001178063.1,NM_000063.4,NR_073063.1	225543437;295849302;225543436;397739075	NP_001139375.1,NP_001171534.1,NP_000054.2,-	ENSG00000226560|ENSG00000235696|ENSG00000204364|ENSG00000166278|ENSG00000231543|ENSG00000235017|ENSG00000206372	ENST00000552638,ENST00000549714,ENST00000547814,ENST00000551648,ENST00000550414,ENST00000428140,ENST00000448206|ENST00000550045,ENST00000550129,ENST00000548500,ENST00000549972,ENST00000452763,ENST00000411803|ENST00000548828,ENST00000549222,ENST00000548250,ENST00000548995,ENST00000383359,ENST00000375510|ENST00000383177,ENST00000482060,ENST00000442278,ENST00000299367,ENST00000452323,ENST00000469372…	ENSP00000449823,ENSP00000448258,ENSP00000449773,ENSP00000449715,ENSP00000448730,ENSP00000416484,ENSP00000392835|ENSP00000449366,ENSP00000448778,ENSP00000447134,ENSP00000447632,ENSP00000400362,ENSP00000402278|ENSP00000447458,ENSP00000450336,ENSP00000449940,ENSP00000449286,ENSP00000372850,ENSP00000364660|ENSP00000372664,ENSP00000418332,ENSP00000395683,ENSP00000299367,ENSP00000392322,ENSP00000418923…
PH_hs_0000304	0.0125098	0.00481197	7.69616	10.1251	0.446209	0.386241	NA	NA	VTN	vitronectin	1	7448	NM_000638.3	88853068	NP_000629.3	ENSG00000255604|ENSG00000109072|ENSG00000262062	ENST00000226218|ENST00000536498|ENST00000573054	ENSP00000226218|ENSP00000444503|ENSP00000459404
PH_hs_0000305	2.90651e-29	6.97513e-23	250.126	268.946	0.0895372	0.102267	-0.451955	0.0242038	MMP10	matrix metallopeptidase 10 (stromelysin 2)	1	4319	NM_002425.2	296080749	NP_002416.1	ENSG00000166670	ENST00000279441	ENSP00000279441
PH_hs_0000306	0.0458922	0.0207404	4.67188	5.06254	0.593099	0.490511	NA	NA	CD3G	CD3g molecule, gamma (CD3-TCR complex)	1	917	NM_000073.2	166362738	NP_000064.1	ENSG00000160654	ENST00000392883,ENST00000292144	ENSP00000376621,ENSP00000292144
PH_hs_0000307	1.05003e-09	4.57796e-15	171.246	288.268	0.166948	0.129025	-1.05252	0.00105552	SCG5	secretogranin V (7B2 protein)	1	6447	NM_001144757.1,NM_003020.3	221139784;221139783	NP_001138229.1,NP_003011.1	ENSG00000166922	ENST00000494364,ENST00000413748,ENST00000300175	ENSP00000418430,ENSP00000388560,ENSP00000300175
PH_hs_0000308	2.89344e-10	8.01283e-21	103.292	119.423	0.161391	0.107689	-0.371013	0.28996	CHGB	chromogranin B (secretogranin 1)	1	1114	NM_001819.2	221316598	NP_001810.2	ENSG00000089199	ENST00000378961	ENSP00000368244
PH_hs_0000309	8.62275e-16	3.36297e-21	254.776	254.486	0.125633	0.106633	-0.340409	0.176868	VSNL1	visinin-like 1	1	7447	NM_003385.4	63252921	NP_003376.2	ENSG00000163032	ENST00000406397,ENST00000295156,ENST00000404666	ENSP00000384719,ENSP00000295156,ENSP00000384014
PH_hs_0000310	0.14194	0.133215	1.55729	2.58132	0.933148	0.899829	NA	NA	EPO	erythropoietin	1	2056	NM_000799.2	62240996	NP_000790.2	ENSG00000130427	ENST00000252723	ENSP00000252723
PH_hs_0000311	0.0623513	0.0409435	9.17045	10.7014	0.651326	0.574765	NA	NA	CHRNB2	cholinergic receptor, nicotinic, beta 2 (neuronal)	1	1141	NM_000748.2	110618251	NP_000739.1	NA	NA	NA
PH_hs_0000312	0.000236424	0.00443459	12.0971	10.075	0.286067	0.382109	NA	NA	MBL2	mannose-binding lectin (protein C) 2, soluble	1	4153	NM_000242.2	171906615	NP_000233.1	ENSG00000165471	ENST00000373968	ENSP00000363079
PH_hs_0000313	0.000376262	0.000249509	28.3315	9.97494	0.296763	0.28725	NA	NA	SCN9A	sodium channel, voltage-gated, type IX, alpha subunit	1	6335	NM_002977.3	256017191	NP_002968.1	NA	NA	NA
PH_hs_0000314	0.0115436	0.01509	5.58966	6.59131	0.440143	0.461314	NA	NA	previous version conserved probe	NA	7	NA	NA	NA	NA	NA	NA	NA
PH_hs_0000315	9.35804e-30	6.16734e-18	3295.33	2665.7	0.0887408	0.116962	-0.0676961	0.753899	JUP	junction plakoglobin	1	3728	NM_002230.2,NM_021991.2	213972609;213972606	NP_002221.1,NP_068831.1	ENSG00000173801|ENSG00000261577	ENST00000393931,ENST00000310706,ENST00000393930|ENST00000565780,ENST00000562805,ENST00000565220	ENSP00000377508,ENSP00000311113,ENSP00000377507|ENSP00000457186,ENSP00000456867,ENSP00000454630
PH_hs_0000316	3.71111e-11	1.76985e-13	96.2276	80.802	0.153566	0.137512	-0.041387	0.876623	PROC	protein C (inactivator of coagulation factors Va and VIIIa)	1	5624	NM_000312.3	270483720	NP_000303.1	ENSG00000115718	ENST00000422777,ENST00000453608,ENST00000402125,ENST00000409048,ENST00000234071	ENSP00000409543,ENSP00000404030,ENSP00000384225,ENSP00000386679,ENSP00000234071
PH_hs_0000317	0.122197	0.346258	2.56539	2.05504	0.859052	2.52881	NA	NA	OPRM1	opioid receptor, mu 1	1	4988	NM_000914.3,NM_001145280.2,NM_001145279.2,NM_001145287.1,NM_001145281.1	223718038;347921126;347921123;223718086;223718065	NP_000905.3,NP_001138752.1,NP_001138751.1,NP_001138759.1,NP_001138753.1	ENSG00000112038	ENST00000330432	ENSP00000328264
PH_hs_0000318	6.69182e-13	1.68585e-35	323.312	446.966	0.141038	0.0807783	-0.850806	0.00234368	EMR1	egf-like module containing, mucin-like, hormone receptor-like 1	1	2015	NM_001256255.1,NM_001256254.1,NM_001256253.1,NM_001256252.1,NM_001974.4	372266083;372266081;372266079;372266077;372266074	NP_001243184.1,NP_001243183.1,NP_001243182.1,NP_001243181.1,NP_001965.3	ENSG00000174837	ENST00000381404,ENST00000450315,ENST00000312053,ENST00000381407,ENST00000250572	ENSP00000370811,ENSP00000405974,ENSP00000311545,ENSP00000370814,ENSP00000250572
PH_hs_0000320	0.0936858	0.192595	5.7776	3.58382	0.758498	1.15158	NA	NA	GRIK3	glutamate receptor, ionotropic, kainate 3	1	2899	NM_000831.3	163659847	NP_000822.2	NA	NA	NA
PH_hs_0000321	1.27474e-33	3.23075e-27	525.914	393.533	0.0831432	0.0930924	0.0128994	0.947193	SHROOM2	shroom family member 2	1	357	NM_001649.2	18375508	NP_001640.1	ENSG00000146950	ENST00000380913	ENSP00000370299
PH_hs_0000322	2.56466e-16	7.02894e-19	598.347	486.662	0.123329	0.113676	-0.121859	0.636917	PHKA1	phosphorylase kinase, alpha 1 (muscle)	1	5255	NM_001172436.1,NM_001122670.1,NM_002637.3	289176993;169881274;169881272	NP_001165907.1,NP_001116142.1,NP_002628.2	ENSG00000268579|ENSG00000067177	ENST00000596491|ENST00000373539	ENSP00000472174|ENSP00000362640
PH_hs_0000323	2.36781e-22	1.04468e-19	17279.5	19402.5	0.103586	0.111007	-0.342024	0.138345	MMP14	matrix metallopeptidase 14 (membrane-inserted)	1	4323	NM_004995.2	13027797	NP_004986.1	ENSG00000157227	ENST00000311852	ENSP00000308208
PH_hs_0000324	0.41598	0.0512965	1.09841	2.005	4.71282	0.612591	NA	NA	POU2AF1	POU class 2 associating factor 1	1	5450	NM_006235.2	167900477	NP_006226.2	ENSG00000110777	ENST00000393067	ENSP00000376786
PH_hs_0000325	0.0820534	0.128724	2.56539	1.52877	0.718705	0.883048	NA	NA	previous version conserved probe	NA	7	NA	NA	NA	NA	NA	NA	NA
PH_hs_0000326	1.85421e-17	1.10076e-13	378.5	362.953	0.11874	0.136315	-0.319238	0.244386	SOD3	superoxide dismutase 3, extracellular	1	6649	NM_003102.2	118582274	NP_003093.2	ENSG00000109610	ENST00000382120	ENSP00000371554
PH_hs_0000327	7.88567e-41	4.92297e-15	2258.04	2090.17	0.0750263	0.129178	-0.276994	0.243259	VPS72	vacuolar protein sorting 72 homolog (S. cerevisiae)	1	6944	NM_001271088.1,NM_005997.2,NM_001271087.1	402794630;402793873;402793869	NP_001258017.1,NP_005988.1,NP_001258016.1	ENSG00000163159	ENST00000354473,ENST00000368892	ENSP00000346464,ENSP00000357887
PH_hs_0000328	0.000285488	6.20078e-06	26.9548	16.4662	0.290272	0.228812	NA	NA	CD302|LY75-CD302	CD302 molecule|LY75-CD302 readthrough	4	9936|100526664	NM_001198764.1,NM_001198763.1,NM_014880.4|NM_001198760.1,NM_001198759.1	311771591;311771589;211971041|311771584;311771582	NP_001185693.1,NP_001185692.1,NP_055695.2|NP_001185689.1,NP_001185688.1	ENSG00000241399	ENST00000259053	ENSP00000259053
PH_hs_0000329	7.07251e-17	1.82216e-17	518.896	153.858	0.121014	0.118711	1.41184	2.33106e-07	ANGPT1	angiopoietin 1	1	284	NM_001146.3,NM_001199859.1	21328452;315434239	NP_001137.2,NP_001186788.1	ENSG00000154188	ENST00000297450,ENST00000517746	ENSP00000297450,ENSP00000428340
PH_hs_0000330	0.195719	0.0474226	4.03236	2.48122	1.16684	0.598668	NA	NA	P2RY14	purinergic receptor P2Y, G-protein coupled, 14	1	9934	NM_001081455.1,NM_014879.3	125625353;125625351	NP_001074924.1,NP_055694.3	ENSG00000174944	ENST00000309170	ENSP00000308361
PH_hs_0000331	3.53909e-30	1.72961e-18	7910.26	6294.28	0.0880741	0.115005	0.0420475	0.847816	ACTR1B	ARP1 actin-related protein 1 homolog B, centractin beta (yeast)	1	10120	NM_005735.3	197245402	NP_005726.1	ENSG00000115073	ENST00000289228	ENSP00000289228
PH_hs_0000332	0.00800263	0.000104803	8.70425	9.49871	0.415145	0.269749	NA	NA	TCL1A	T-cell leukemia/lymphoma 1A	1	8115	NM_001098725.1,NM_021966.2,NR_049726.1	148922878;148922837;387849297	NP_001092195.1,NP_068801.1,-	ENSG00000100721	ENST00000402399,ENST00000557043,ENST00000556450,ENST00000554012	ENSP00000385036,ENSP00000452028,ENSP00000450701,ENSP00000451506
PH_hs_0000333	0.144829	0.126021	1.00809	1.47872	0.944401	0.873055	NA	NA	LCP2	lymphocyte cytosolic protein 2 (SH2 domain containing leukocyte protein of 76kDa)	1	3937	NM_005565.3	47078282	NP_005556.1	ENSG00000043462	ENST00000521416	ENSP00000428871
PH_hs_0000334	3.5505e-13	1.91784e-29	483.835	441.401	0.139325	0.0892426	-0.28014	0.243311	CASP1	caspase 1, apoptosis-related cysteine peptidase	1	834	NM_001257119.1,NM_001257118.1,NM_033293.3,NM_001223.4,NM_033292.3	380254458;380254456;380254453;380254452;380254451	NP_001244048.1,NP_001244047.1,NP_150635.1,NP_001214.1,NP_150634.1	ENSG00000137752	ENST00000393136,ENST00000593315,ENST00000598974,ENST00000528974,ENST00000529871,ENST00000525825,ENST00000436863,ENST00000533400,ENST00000527979,ENST00000526568,ENST00000532439	ENSP00000376844,ENSP00000469724,ENSP00000470811,ENSP00000434259,ENSP00000431947,ENSP00000434779,ENSP00000410076,ENSP00000433138,ENSP00000432340,ENSP00000434250,ENSP00000435536
PH_hs_0000335	3.9919e-14	1.12384e-25	1345.17	817.638	0.133858	0.0960675	0.272499	0.251397	PKN1	protein kinase N1	1	5585	NM_213560.1,NM_002741.3	47132590;47132588	NP_998725.1,NP_002732.3	ENSG00000123143	ENST00000591461,ENST00000342216,ENST00000242783	ENSP00000465867,ENSP00000343325,ENSP00000242783
PH_hs_0000336	1.63319e-10	1.44523e-24	1063.89	1163.27	0.159094	0.098393	-0.564019	0.0691446	AVPR2	arginine vasopressin receptor 2	1	554	NM_001146151.1,NM_000054.4,NR_027419.1	225903384;225903383;225903386	NP_001139623.1,NP_000045.1,-	ENSG00000269623|ENSG00000126895	ENST00000594580,ENST00000596997,ENST00000602016|ENST00000337474,ENST00000358927,ENST00000434679	ENSP00000472736,ENSP00000469472,ENSP00000472732|ENSP00000338072,ENSP00000351805,ENSP00000393397
PH_hs_0000337	6.11868e-07	1.04944e-13	1057.52	713.788	0.206111	0.136196	0.0936955	0.79386	ALDH9A1	aldehyde dehydrogenase 9 family, member A1	1	223	NM_000696.3	115387103	NP_000687.3	ENSG00000143149	ENST00000354775	ENSP00000346827
PH_hs_0000338	9.83405e-06	5.89255e-07	17.5964	19.5237	0.234267	0.205794	NA	NA	ADRB3	adrenoceptor beta 3	1	155	NM_000025.2	223972674	NP_000016.1	ENSG00000188778	ENST00000345060	ENSP00000343782
PH_hs_0000339	1.56717e-05	2.3449e-07	51.9838	21.4786	0.240184	0.198468	NA	NA	ADRB2	adrenoceptor beta 2, surface	1	154	NM_000024.5	283483994	NP_000015.1	ENSG00000169252	ENST00000305988	ENSP00000305372
PH_hs_0000340	1.70327e-11	5.80138e-43	2626.93	2009.97	0.150879	0.0730446	-0.0250297	0.921115	ST6GAL1	ST6 beta-galactosamide alpha-2,6-sialyltranferase 1	1	6480	NM_173217.2,NM_173216.2,NM_003032.2	297591823;297591821;27765094	NP_775324.1,NP_775323.1,NP_003023.1	ENSG00000073849	ENST00000457772,ENST00000448044,ENST00000169298	ENSP00000412221,ENSP00000389337,ENSP00000169298
PH_hs_0000341	0.00570636	0.00696204	6.41712	7.06754	0.395288	0.406634	NA	NA	TNFRSF17	tumor necrosis factor receptor superfamily, member 17	1	608	NM_001192.2	23238191	NP_001183.2	ENSG00000048462	ENST00000396495,ENST00000053243	ENSP00000379753,ENSP00000053243
PH_hs_0000342	2.44851e-10	3.31002e-16	259.426	99.6735	0.16071	0.123803	1.12079	0.000245174	NGF	nerve growth factor (beta polypeptide)	1	4803	NM_002506.2	70995318	NP_002497.2	ENSG00000134259	ENST00000369512	ENSP00000358525
PH_hs_0000343	0.269025	0.142717	0.917777	1.47872	1.624	0.936161	NA	NA	TAC1	tachykinin, precursor 1	1	6863	NM_013996.2,NM_013997.2,NM_013998.2,NM_003182.2	166158920;166158919;166158918;166158917	NP_054702.1,NP_054703.1,NP_054704.1,NP_003173.1	ENSG00000006128	ENST00000346867,ENST00000350485,ENST00000319273	ENSP00000289574,ENSP00000289576,ENSP00000321106
PH_hs_0000344	0.0145357	0.0445256	4.03236	5.11259	0.458187	0.588089	NA	NA	DEFA4	defensin, alpha 4, corticostatin	1	1669	NM_001925.1	4503302	NP_001916.1	ENSG00000164821	ENST00000297435	ENSP00000297435
PH_hs_0000346	0.454677	0.0438251	3.48316	4.06004	8.78327	0.585506	NA	NA	DRD1	dopamine receptor D1	1	1812	NM_000794.3	88758587	NP_000785.1	ENSG00000184845	ENST00000393752,ENST00000329144	ENSP00000377353,ENSP00000327652
PH_hs_0000347	0.126398	0.170641	2.1065	1.0025	0.874443	1.05082	NA	NA	DSG1	desmoglein 1	1	1828	NM_001942.2	119703743	NP_001933.2	ENSG00000134760	ENST00000257192	ENSP00000257192
PH_hs_0000348	2.64746e-09	3.51425e-14	44.4536	100.776	0.171302	0.133559	NA	NA	GAST	gastrin	1	2520	NM_000805.4	351721765	NP_000796.1	ENSG00000184502|ENSG00000260334	ENST00000329402|ENST00000561776	ENSP00000331358|ENSP00000455919
PH_hs_0000349	0.132358	0.16096	2.01618	1.0025	0.896609	1.00957	NA	NA	PRKG1	protein kinase, cGMP-dependent, type I	1	5592	NM_006258.3,NM_001098512.2	345842461;345842460	NP_006249.1,NP_001091982.1	ENSG00000185532	ENST00000401604	ENSP00000384200
PH_hs_0000350	0.343169	0.487176	0.458888	0.0500473	2.47629	31.1043	NA	NA	GLRA2	glycine receptor, alpha 2	1	2742	NM_001171942.1,NM_001118886.1,NM_001118885.1,NM_002063.3	284925160;169646727;169646722;169646714	NP_001165413.1,NP_001112358.1,NP_001112357.1,NP_002054.1	ENSG00000101958	ENST00000355020	ENSP00000347123
PH_hs_0000352	5.36898e-40	5.01813e-20	3821.72	2587.17	0.0758451	0.110028	0.196189	0.346006	GSPT1	G1 to S phase transition 1	1	2935	NM_001130007.1,NM_002094.3,NM_001130006.1	194018521;194018519;194097353	NP_001123479.1,NP_002085.2,NP_001123478.1	ENSG00000103342	ENST00000563468,ENST00000565267,ENST00000439887	ENSP00000454351,ENSP00000456057,ENSP00000408399
PH_hs_0000353	1.65291e-10	1.50012e-16	377.177	421.75	0.159142	0.122349	-0.549718	0.0832502	WFDC2	WAP four-disulfide core domain 2	1	10406	NM_006103.3	56699494	NP_006094.3	ENSG00000101443	ENST00000342873,ENST00000339946,ENST00000447118,ENST00000372676	ENSP00000342890,ENSP00000340215,ENSP00000404760,ENSP00000361761
PH_hs_0000354	1.7834e-09	1.72531e-33	873.996	825.887	0.169402	0.0833165	-0.367739	0.240026	ITPKA	inositol-trisphosphate 3-kinase A	1	3706	NM_002220.2	331284123	NP_002211.1	ENSG00000137825	ENST00000260386	ENSP00000260386
PH_hs_0000355	1.28246e-12	1.57638e-18	181.41	118.145	0.142863	0.114866	0.405081	0.161763	NFKBIL1	nuclear factor of kappa light polypeptide gene enhancer in B-cells inhibitor-like 1	1	4795	NM_001144963.1,NM_001144962.1,NM_001144961.1,NM_005007.3	222352178;222352176;222352174;222352172	NP_001138435.1,NP_001138434.1,NP_001138433.1,NP_004998.3	ENSG00000234530|ENSG00000206440|ENSG00000235125|ENSG00000236346|ENSG00000227565|ENSG00000204498|ENSG00000236196	ENST00000414391,ENST00000419122,ENST00000434332|ENST00000383500,ENST00000400285,ENST00000400279|ENST00000421396,ENST00000442947,ENST00000430961|ENST00000419623,ENST00000424652,ENST00000428467|ENST00000451911,ENST00000432160,ENST00000453377|ENST00000376145,ENST00000376148,ENST00000376146|ENST00000430501,ENST00000455376,ENST00000456607	ENSP00000414084,ENSP00000394486,ENSP00000413952|ENSP00000372992,ENSP00000383142,ENSP00000383137|ENSP00000399871,ENSP00000396656,ENSP00000411174|ENSP00000414206,ENSP00000395544,ENSP00000407809|ENSP00000413643,ENSP00000411611,ENSP00000395977|ENSP00000365315,ENSP00000365318,ENSP00000365316|ENSP00000404901,ENSP00000408426,ENSP00000401830
PH_hs_0000356	7.00649e-44	1.90974e-25	51763.8	30337.5	0.0722362	0.0965368	0.67167	0.000209454	JUND	jun D proto-oncogene	1	3727	NM_005354.4	169234622	NP_005345.3	ENSG00000130522	ENST00000252818	ENSP00000252818
PH_hs_0000357	8.90275e-07	0.000410554	16.498	17.6688	0.209343	0.298902	NA	NA	KRT9	keratin 9	1	3857	NM_000226.3	189409118	NP_000217.2	ENSG00000171403	ENST00000246662	ENSP00000246662
PH_hs_0000358	1.45449e-08	1.99116e-07	37.2091	41.7288	0.180283	0.197246	NA	NA	HAPLN1	hyaluronan and proteoglycan link protein 1	1	1404	NM_001884.3	194018435	NP_001875.1	ENSG00000145681	ENST00000510978	ENSP00000422592
PH_hs_0000361	1.92108e-12	2.1689e-13	142.69	188.87	0.144033	0.138034	-0.648969	0.0176328	MYOG	myogenin (myogenic factor 4)	1	4656	NM_002479.5	400153800	NP_002470.2	ENSG00000122180	ENST00000241651	ENSP00000241651
PH_hs_0000362	0.0548496	0.0657309	2.01618	3.05754	0.625177	0.662971	NA	NA	NDP	Norrie disease (pseudoglioma)	1	4693	NM_000266.3	223671892	NP_000257.1	ENSG00000124479	ENST00000378062	ENSP00000367301
PH_hs_0000363	0.00107437	1.09517e-05	13.752	13.5087	0.325853	0.235596	NA	NA	OPRL1	opiate receptor-like 1	1	4987	NM_001200019.1,NM_182647.2,NM_000913.4	317108156;317108158;317108155	NP_001186948.1,NP_872588.1,NP_000904.1	ENSG00000125510	ENST00000349451,ENST00000355631,ENST00000336866	ENSP00000336764,ENSP00000347848,ENSP00000336843
PH_hs_0000364	5.88464e-09	0.000192451	28.0459	15.8898	0.175345	0.281672	NA	NA	previous version conserved probe	NA	7	NA	NA	NA	NA	NA	NA	NA
PH_hs_0000365	0.0259494	0.0225371	3.94205	3.0075	0.514411	0.499012	NA	NA	CPA1	carboxypeptidase A1 (pancreatic)	1	1357	NM_001868.2	221316610	NP_001859.1	ENSG00000264509|ENSG00000091704	ENST00000584579,ENST00000580470,ENST00000579597|ENST00000484324,ENST00000476062,ENST00000011292	ENSP00000462357,ENSP00000462257,ENSP00000462830|ENSP00000419497,ENSP00000419408,ENSP00000011292
PH_hs_0000366	1.4417e-08	6.84812e-08	98.7856	142.303	0.180233	0.189779	-0.703678	0.0589374	PRKCG	protein kinase C, gamma	1	5582	NM_002739.3	47132626	NP_002730.1	ENSG00000126583	ENST00000540413,ENST00000263431	ENSP00000443493,ENSP00000263431
PH_hs_0000367	8.68618e-05	2.85729e-07	49.3281	25.9649	0.266351	0.199975	NA	NA	PRKD1	protein kinase D1	1	5587	NM_002742.2	115529462	NP_002733.2	ENSG00000184304	ENST00000331968	ENSP00000333568
PH_hs_0000368	1.96778e-10	1.6138e-23	428.946	159.899	0.159832	0.100751	1.07071	0.000490426	PPP4C	protein phosphatase 4, catalytic subunit	1	5531	NM_002720.1	4506026	NP_002711.1	ENSG00000149923	ENST00000561610,ENST00000562222,ENST00000562664,ENST00000566749,ENST00000563597,ENST00000279387,ENST00000563732	ENSP00000455995,ENSP00000457915,ENSP00000457089,ENSP00000461609,ENSP00000458079,ENSP00000279387,ENSP00000455394
PH_hs_0000369	0.0257564	0.10118	3.94205	2.48122	0.513562	0.784403	NA	NA	PGR	progesterone receptor	1	5241	NR_073143.1,NR_073141.1,NR_073142.1,NM_001271162.1,NM_001271161.1,NM_001202474.1,NM_000926.4	403048748;403048746;403048747;403054811;403048730;321117149;160358783	-,NP_001258091.1,NP_001258090.1,NP_001189403.1,NP_000917.3	ENSG00000082175	ENST00000263463,ENST00000526300,ENST00000534780,ENST00000528960,ENST00000534013	ENSP00000263463,ENSP00000436803,ENSP00000432352,ENSP00000432914,ENSP00000436561
PH_hs_0000370	0.0380375	0.0365938	3.57348	4.06004	0.563721	0.558142	NA	NA	previous version conserved probe	NA	7	NA	NA	NA	NA	NA	NA	NA
PH_hs_0000371	0.0946101	0.0193279	6.60507	5.9149	0.761679	0.483598	NA	NA	EPHB3	EPH receptor B3	1	2049	NM_004443.3	33598961	NP_004434.2	ENSG00000182580	ENST00000330394	ENSP00000332118
PH_hs_0000372	0.113438	0.0508273	1.46698	2.005	0.827509	0.610917	NA	NA	MMP13	matrix metallopeptidase 13 (collagenase 3)	1	4322	NM_002427.3	296010793	NP_002418.1	ENSG00000262325|ENSG00000137745	ENST00000571284|ENST00000260302	ENSP00000461440|ENSP00000260302
PH_hs_0000373	0.0204352	0.00274749	5.86792	6.01499	0.489035	0.360167	NA	NA	MST1R	macrophage stimulating 1 receptor (c-met-related tyrosine kinase)	1	4486	NM_002447.2,NM_001244937.1	153946392;349732250	NP_002438.2,NP_001231866.1	ENSG00000164078	ENST00000344206,ENST00000411578,ENST00000424150,ENST00000296474	ENSP00000341325,ENSP00000407926,ENSP00000408047,ENSP00000296474
PH_hs_0000374	0.00157016	0.000946191	6.96632	12.6063	0.338563	0.321893	NA	NA	S100P	S100 calcium binding protein P	1	6286	NM_005980.2	45827727	NP_005971.1	ENSG00000163993	ENST00000296370	ENSP00000296370
PH_hs_0000376	0.00416684	0.000974478	7.60584	8.01999	0.37904	0.322799	NA	NA	SP4	Sp4 transcription factor	1	6671	NM_003112.3	67010024	NP_003103.2	ENSG00000105866	ENST00000432066	ENSP00000393623
PH_hs_0000377	0.0447763	0.0756086	4.12268	3.53377	0.58901	0.696745	NA	NA	CNTN2	contactin 2 (axonal)	1	6900	NM_005076.3	315360636	NP_005067.1	ENSG00000184144	ENST00000331830	ENSP00000330633
PH_hs_0000378	0.00686454	0.00346034	6.59775	5.48872	0.405799	0.370283	NA	NA	CD3E	CD3e molecule, epsilon (CD3-TCR complex)	1	916	NM_000733.3	166362733	NP_000724.1	ENSG00000198851	ENST00000528600,ENST00000361763	ENSP00000433975,ENSP00000354566
PH_hs_0000379	0.0270478	0.0604789	4.95014	2.53127	0.519192	0.644843	NA	NA	TFAP4	transcription factor AP-4 (activating enhancer binding protein 4)	1	7023	NM_003223.2	197333751	NP_003214.1	ENSG00000090447	ENST00000204517	ENSP00000204517
PH_hs_0000380	0.00431682	0.0151024	6.04855	6.59131	0.380774	0.461384	NA	NA	TNP1	transition protein 1 (during histone to protamine replacement)	1	7141	NM_003284.3	141801770	NP_003275.1	ENSG00000118245	ENST00000236979	ENSP00000236979
PH_hs_0000381	0.0283676	0.147874	3.02427	1.52877	0.524839	0.956392	NA	NA	TRHR	thyrotropin-releasing hormone receptor	1	7201	NM_003301.5	347921842	NP_003292.1	ENSG00000174417	ENST00000311762,ENST00000518632	ENSP00000309818,ENSP00000430711
PH_hs_0000382	1.08165e-08	7.21205e-12	88.0652	71.7795	0.178622	0.14807	-0.0192608	0.949761	CCNO	cyclin O	1	10309	NM_021147.3	153791754	NP_066970.3	ENSG00000152669	ENST00000282572,ENST00000501463	ENSP00000282572,ENSP00000422485
PH_hs_0000383	1.69214e-18	5.64134e-29	528.079	506.941	0.114972	0.0900133	-0.356443	0.0836884	ZBTB6	zinc finger and BTB domain containing 6	1	10773	NM_006626.5	384475549	NP_006617.1	ENSG00000186130	ENST00000373659	ENSP00000362763
PH_hs_0000384	1.33666e-35	5.14529e-12	1209.38	770.106	0.080657	0.147007	0.222925	0.387568	COPB1	coatomer protein complex, subunit beta 1	1	1315	NM_001144062.1,NM_001144061.1,NM_016451.4	221316631;221316629;221316628	NP_001137534.1,NP_001137533.1,NP_057535.1	ENSG00000129083	ENST00000439561,ENST00000249923	ENSP00000397873,ENSP00000249923
PH_hs_0000385	2.19409e-31	1.19858e-37	4799.46	3621.69	0.0862469	0.0783057	0.0724707	0.657738	HLTF	helicase-like transcription factor	1	6596	NM_003071.3,NM_139048.2	117968550;117968479	NP_003062.2,NP_620636.1	ENSG00000071794	ENST00000310053,ENST00000465259	ENSP00000308944,ENSP00000420745
PH_hs_0000386	8.25002e-30	9.14964e-41	3916.27	3183.05	0.0886536	0.0750888	-0.0589574	0.74416	JOSD1	Josephin domain containing 1	1	9929	NM_014876.5	215598711	NP_055691.1	ENSG00000100221	ENST00000216039	ENSP00000216039
PH_hs_0000388	3.49017e-11	1.15582e-10	67.0979	49.8747	0.153349	0.157752	NA	NA	KIF14	kinesin family member 14	1	9928	NM_014875.2	208610006	NP_055690.1	ENSG00000118193	ENST00000367350	ENSP00000356319
PH_hs_0000389	1.48048e-16	5.46231e-17	375.278	252.354	0.122326	0.120565	0.201396	0.406175	CD97	CD97 molecule	1	976	NM_001025160.2,NM_001784.4,NM_078481.3	336285467;336285465;336285461	NP_001020331.1,NP_001775.2,NP_510966.1	ENSG00000123146	ENST00000242786,ENST00000357355,ENST00000358600	ENSP00000242786,ENSP00000349918,ENSP00000351413
PH_hs_0000390	7.67926e-09	9.38022e-12	123.16	146.765	0.176756	0.148912	-0.457951	0.15084	ARHGAP4	Rho GTPase activating protein 4	1	393	NM_001164741.1,NM_001666.4	258613906;258613905	NP_001158213.1,NP_001657.3	ENSG00000268876|ENSG00000089820	ENST00000596481,ENST00000596128,ENST00000602200,ENST00000601174|ENST00000350060,ENST00000420383,ENST00000370028,ENST00000393721	ENSP00000469103,ENSP00000470787,ENSP00000472759,ENSP00000470194|ENSP00000203786,ENSP00000397533,ENSP00000359045,ENSP00000377322
PH_hs_0000391	7.08227e-12	1.20319e-18	122.528	93.5584	0.148012	0.114464	0.225924	0.402094	LLGL2	lethal giant larvae homolog 2 (Drosophila)	1	3993	NM_004524.2,NM_001031803.1	62739160;73427802	NP_004515.2,NP_001026973.1	ENSG00000073350	ENST00000578638,ENST00000392550,ENST00000167462	ENSP00000463501,ENSP00000376333,ENSP00000167462
PH_hs_0000392	0.000212993	2.90879e-05	10.4495	11.5037	0.283814	0.248751	NA	NA	PPBPP2	pro-platelet basic protein pseudogene 2	1	10895	NR_026769.1	223029494	-	NA	NA	NA
PH_hs_0000393	2.12612e-20	1.01867e-25	13737.2	11387.4	0.108915	0.0959813	0.0301875	0.899663	PRKAG1	protein kinase, AMP-activated, gamma 1 non-catalytic subunit	1	5571	NM_001206710.1,NM_001206709.1,NM_002733.4	332000016;332000014;332000013	NP_001193639.1,NP_001193638.1,NP_002724.1	ENSG00000181929	ENST00000395170,ENST00000552212,ENST00000551259,ENST00000546531,ENST00000548065,ENST00000316299,ENST00000547306,ENST00000548362	ENSP00000378599,ENSP00000448972,ENSP00000447961,ENSP00000447637,ENSP00000447433,ENSP00000323867,ENSP00000448873,ENSP00000446987
PH_hs_0000394	1.1113e-08	7.30278e-14	114.547	124.936	0.178772	0.135305	-0.305119	0.326274	CSN1S1	casein alpha s1	1	1446	NM_001025104.1,NM_001890.1	68303568;4503084	NP_001020275.1,NP_001881.1	ENSG00000126545	ENST00000444405,ENST00000510936,ENST00000505782,ENST00000507772,ENST00000507763,ENST00000246891	ENSP00000413157,ENSP00000421314,ENSP00000426684,ENSP00000427490,ENSP00000422611,ENSP00000246891
PH_hs_0000395	0.0419959	0.0660009	4.12268	3.05754	0.578711	0.663899	NA	NA	REG1P	regenerating islet-derived 1 pseudogene	1	5969	NR_002714.1	84871995	-	NA	NA	NA
PH_hs_0000396	1.78343e-25	2.48934e-27	563.838	593.608	0.0964759	0.0928845	-0.495161	0.0183292	PCBD1	pterin-4 alpha-carbinolamine dehydratase/dimerization cofactor of hepatocyte nuclear factor 1 alpha	1	5092	NM_000281.2	50086629	NP_000272.1	ENSG00000166228	ENST00000299299	ENSP00000299299
PH_hs_0000397	0.00571018	0.0411073	6.41712	4.58631	0.395325	0.575381	NA	NA	REN	renin	1	5972	NM_000537.3	205277414	NP_000528.1	ENSG00000143839	ENST00000367195,ENST00000272190	ENSP00000356163,ENSP00000272190
PH_hs_0000398	0.0415192	0.284173	4.12268	5.01249	0.576927	1.75288	NA	NA	CYLC2	cylicin, basic protein of sperm head cytoskeleton 2	1	1539	NM_001340.3	242247096	NP_001331.1	ENSG00000155833	ENST00000487798,ENST00000374798	ENSP00000417674,ENSP00000420256
PH_hs_0000399	2.37786e-08	9.26813e-25	242.857	168.922	0.183143	0.0979764	0.199736	0.550695	MECP2	methyl CpG binding protein 2 (Rett syndrome)	1	4204	NM_004992.3	160707948	NP_004983.1	ENSG00000268563|ENSG00000169057	ENST00000601699|ENST00000303391	ENSP00000470011|ENSP00000301948
PH_hs_0000400	1.03864e-22	1.8755e-11	326.861	291.926	0.102691	0.151204	-0.197779	0.468235	previous version conserved probe	NA	7	NA	NA	NA	NA	NA	NA	NA
PH_hs_0000401	1.74279e-40	1.2872e-20	17536.3	15078.3	0.0753616	0.10828	0.0255755	0.899327	CASP6	caspase 6, apoptosis-related cysteine peptidase	1	839	NM_001226.3,NM_032992.2	73622128;73622127	NP_001217.2,NP_116787.1	ENSG00000138794	ENST00000265164,ENST00000352981	ENSP00000265164,ENSP00000285333
PH_hs_0000402	0.334247	0.145631	2.74601	8.59631	2.33527	0.947545	NA	NA	IRX3	iroquois homeobox 3	1	79191	NM_024336.2	226371734	NP_077312.2	ENSG00000177508	ENST00000329734	ENSP00000331608
PH_hs_0000403	4.38539e-26	1.57812e-09	446.711	329.702	0.0952512	0.168826	0.0623574	0.83931	CASK	calcium/calmodulin-dependent serine protein kinase (MAGUK family)	1	8573	NM_001126055.2,NM_001126054.2,NM_003688.3	193794869;193788695;193788694	NP_001119527.1,NP_001119526.1,NP_003679.2	ENSG00000147044	ENST00000361962,ENST00000318588,ENST00000421587	ENSP00000354641,ENSP00000322727,ENSP00000400526
PH_hs_0000404	8.97118e-19	2.72952e-23	6086.02	4080.7	0.114031	0.101288	0.253261	0.302254	PHGDH	phosphoglycerate dehydrogenase	1	26227	NM_006623.3	217272837	NP_006614.2	ENSG00000092621	ENST00000369407,ENST00000369409	ENSP00000358415,ENSP00000358417
PH_hs_0000405	4.52819e-22	6.51258e-25	263.864	215.313	0.104306	0.0976493	-0.0412293	0.848695	FAM63A	family with sequence similarity 63, member A	1	55793	NM_001163260.1,NM_001163259.1,NM_018379.4,NM_001163258.1,NM_001040217.2	253795491;253795489;253795486;253795487;253795485	NP_001156732.1,NP_001156731.1,NP_060849.2,NP_001156730.1,NP_001035307.1	ENSG00000143409	ENST00000361936,ENST00000312210	ENSP00000354814,ENSP00000310923
PH_hs_0000406	3.12352e-21	8.49586e-20	6437.84	3252.59	0.106544	0.110728	0.649437	0.00652148	HDAC2	histone deacetylase 2	1	3066	NM_001527.3,NR_033441.1,NR_073443.1	293336690;293336712;422399067	NP_001518.3,-	ENSG00000196591	ENST00000368632,ENST00000519108	ENSP00000357621,ENSP00000430008
PH_hs_0000408	5.18733e-11	3.4625e-33	3536.11	2349.61	0.154766	0.0837196	0.192285	0.469188	TBC1D13	TBC1 domain family, member 13	1	54662	NM_018201.3	190014602	NP_060671.3	ENSG00000107021	ENST00000539497,ENST00000223865,ENST00000372648	ENSP00000437751,ENSP00000223865,ENSP00000361731
PH_hs_0000409	3.44093e-36	1.6344e-17	782.472	919.94	0.0799586	0.118532	-0.661021	0.00519612	SLC39A11	solute carrier family 39 (metal ion transporter), member 11	1	201266	NM_001159770.1,NM_139177.3	229577421;229577417	NP_001153242.1,NP_631916.2	ENSG00000133195	ENST00000542342,ENST00000255559	ENSP00000445829,ENSP00000255559
PH_hs_0000410	2.73648e-18	3.77697e-29	8509.11	6268.43	0.1157	0.0897244	0.148786	0.478751	PKIG	protein kinase (cAMP-dependent, catalytic) inhibitor gamma	1	11142	NM_007066.3,NM_181805.1,NM_181804.1	32483384;32483382;32483380	NP_008997.1,NP_861521.1,NP_861520.1	ENSG00000168734	ENST00000349959,ENST00000372886,ENST00000372889,ENST00000372891,ENST00000372892,ENST00000372894	ENSP00000338067,ENSP00000361977,ENSP00000361980,ENSP00000361981,ENSP00000361983,ENSP00000361985
PH_hs_0000411	1.22785e-32	7.09914e-26	31340.2	25310.9	0.0844671	0.0956664	0.167497	0.354184	PLIN2	perilipin 2	1	123	NR_038064.1,NM_001122.3	327199306;327199305	-,NP_001113.2	ENSG00000147872	ENST00000411567,ENST00000276914	ENSP00000415270,ENSP00000276914
PH_hs_0000413	4.12093e-18	7.16629e-29	1731.2	1773.66	0.116331	0.0901869	-0.450704	0.0327303	STOML2	stomatin (EPB72)-like 2	1	30968	NM_013442.1	7305502	NP_038470.1	ENSG00000165283	ENST00000452248,ENST00000488050,ENST00000356493	ENSP00000395743,ENSP00000434531,ENSP00000348886
PH_hs_0000414	4.96091e-33	1.46989e-16	1005.39	467.019	0.0839299	0.122313	0.682668	0.00283732	TMEM98	transmembrane protein 98	1	26022	NM_001033504.1,NM_015544.2	75677344;75677342	NP_001028676.1,NP_056359.2	ENSG00000006042	ENST00000583437,ENST00000439138,ENST00000578289,ENST00000261713,ENST00000395149,ENST00000394642	ENSP00000463539,ENSP00000406394,ENSP00000464537,ENSP00000261713,ENSP00000398446,ENSP00000378138
PH_hs_0000415	0.05727	0.214081	2.01618	2.005	0.633669	1.26208	NA	NA	RAB11FIP4	RAB11 family interacting protein 4 (class II)	1	84440	NM_032932.3	54111426	NP_116321.2	NA	NA	NA
PH_hs_0000416	0.00924065	0.0228809	4.95014	3.0075	0.424479	0.500605	NA	NA	UBFD1	ubiquitin family domain containing 1	1	56061	NM_019116.2	77917603	NP_061989.2	NA	NA	NA
PH_hs_0000417	3.50325e-43	2.4544e-30	3618.1	4308.59	0.0728495	0.087827	-0.592882	0.000663366	LSM10	LSM10, U7 small nuclear RNA associated	1	84967	NM_032881.1	14249631	NP_116270.1	ENSG00000181817	ENST00000315732	ENSP00000319341
PH_hs_0000418	9.22987e-09	2.33117e-29	726.375	378.294	0.177751	0.0893806	0.489391	0.104541	LOC100996657|SRSF10	serine/arginine-rich splicing factor 10-like|serine/arginine-rich splicing factor 10	4	100996657|10772	XM_003846424.2|NM_001191005.1,NM_054016.2	410170854|300360546;300360541	XP_003846472.1|NP_001177934.1,NP_473357.1	ENSG00000188529|ENSG00000215699	ENST00000343255,ENST00000492112|ENST00000374449	ENSP00000344149,ENSP00000420195|ENSP00000363573
PH_hs_0000419	1.93023e-10	6.17876e-19	253.287	108.396	0.159755	0.113489	0.964753	0.00185661	NLK	nemo-like kinase	1	51701	NM_016231.4	149408125	NP_057315.3	ENSG00000087095	ENST00000407008	ENSP00000384625
PH_hs_0000420	1.33324e-22	9.83095e-41	1359.45	1637.29	0.10296	0.0751191	-0.691924	0.000263484	C2orf47	chromosome 2 open reading frame 47	1	79568	NM_024520.2	239582771	NP_078796.2	ENSG00000162972	ENST00000295079,ENST00000435773,ENST00000392290	ENSP00000295079,ENSP00000396846,ENSP00000376111
PH_hs_0000421	7.73988e-14	2.41575e-31	1604.17	1006.64	0.135447	0.0863083	0.229112	0.381967	LPGAT1	lysophosphatidylglycerol acyltransferase 1	1	9926	NM_014873.2	198386337	NP_055688.1	NA	NA	NA
PH_hs_0000422	5.34981e-12	4.2699e-22	12825	10091.2	0.147129	0.104241	0.0864411	0.744096	HPCAL1	hippocalcin-like 1	1	3241	NM_001258359.1,NM_001258358.1,NM_001258357.1,NM_134421.2,NM_002149.3	385298706;385298702;385298700;385298699;385298698	NP_001245288.1,NP_001245287.1,NP_001245286.1,NP_602293.1,NP_002140.2	ENSG00000115756	ENST00000381765,ENST00000307845	ENSP00000371184,ENSP00000310749
PH_hs_0000423	5.35091e-20	4.83906e-12	1500.26	1572.59	0.110113	0.146817	-0.468636	0.0936789	IGBP1	immunoglobulin (CD79A) binding protein 1	1	3476	NM_001551.2	48375183	NP_001542.1	ENSG00000089289	ENST00000356413,ENST00000342206	ENSP00000348784,ENSP00000363661
PH_hs_0000424	2.77906e-08	3.89594e-22	326.656	193.758	0.184079	0.104138	0.384624	0.235192	ZBTB5	zinc finger and BTB domain containing 5	1	9925	NM_014872.2	209413745	NP_055687.1	ENSG00000168795	ENST00000307750	ENSP00000307604
PH_hs_0000425	1.76311e-32	1.68015e-22	7231.28	4987.32	0.0846845	0.103211	0.236119	0.242547	ASXL1	additional sex combs like 1 (Drosophila)	1	171023	NM_015338.5	257195176	NP_056153.2	ENSG00000171456	ENST00000306058,ENST00000375687	ENSP00000305119,ENSP00000364839
PH_hs_0000427	3.78824e-39	4.80745e-21	822.885	665.483	0.0767071	0.107064	-0.130671	0.539654	MFGE8	milk fat globule-EGF factor 8 protein	1	4240	NM_001114614.1,NM_005928.2	167830476;167830474	NP_001108086.1,NP_005919.2	ENSG00000140545	ENST00000539437,ENST00000268150,ENST00000268151,ENST00000558018	ENSP00000442386,ENSP00000268150,ENSP00000268151,ENSP00000452734
PH_hs_0000428	1.70198e-20	8.27743e-23	336.949	210.274	0.108632	0.102449	0.328109	0.123957	USP5	ubiquitin specific peptidase 5 (isopeptidase T)	1	8078	NM_003481.2,NM_001098536.1	148727246;148727330	NP_003472.2,NP_001092006.1	ENSG00000268462|ENSG00000111667	ENST00000597018,ENST00000595281|ENST00000389231,ENST00000229268	ENSP00000470388,ENSP00000472079|ENSP00000373883,ENSP00000229268
PH_hs_0000429	1.38666e-14	1.10082e-20	184.3	122.907	0.131432	0.108084	0.357875	0.163938	RAB26	RAB26, member RAS oncogene family	1	25837	NM_014353.4	46361977	NP_055168.2	ENSG00000167964	ENST00000210187	ENSP00000210187
PH_hs_0000430	1.05015e-09	6.1439e-10	171.246	74.6369	0.166949	0.16457	0.794105	0.0174473	NBEA	neurobeachin	1	26960	NM_001204197.1,NM_015678.4	323510702;291045420	NP_001191126.1,NP_056493.3	ENSG00000172915	ENST00000310336,ENST00000400445,ENST00000540320,ENST00000379922,ENST00000379939	ENSP00000308534,ENSP00000383295,ENSP00000440951,ENSP00000369254,ENSP00000369271
PH_hs_0000432	4.75634e-05	0.000303743	21.2602	23.2577	0.256233	0.291694	NA	NA	HMGCLL1	3-hydroxymethyl-3-methylglutaryl-CoA lyase-like 1	1	54511	NM_001042406.1,NM_019036.2	109150421;109150426	NP_001035865.1,NP_061909.2	ENSG00000146151	ENST00000370852,ENST00000398661,ENST00000274901	ENSP00000359889,ENSP00000381654,ENSP00000274901
PH_hs_0000433	7.1194e-19	8.69219e-18	3522.8	2880.06	0.113694	0.117508	-0.0766125	0.737162	LMO4	LIM domain only 4	1	8543	NM_006769.3	197382802	NP_006760.1	ENSG00000143013	ENST00000370542	ENSP00000359573
PH_hs_0000434	2.41712e-16	4.60803e-29	700.701	468.52	0.12322	0.0898673	0.156264	0.467352	FKBP10	FK506 binding protein 10, 65 kDa	1	60681	NM_021939.3	192448442	NP_068758.3	ENSG00000141756|ENSG00000261258	ENST00000544340,ENST00000455106,ENST00000489591,ENST00000321562,ENST00000269598|ENST00000567782,ENST00000568842,ENST00000566592	ENSP00000442009,ENSP00000416822,ENSP00000466352,ENSP00000317232,ENSP00000269598|ENSP00000456255,ENSP00000455335,ENSP00000456130
PH_hs_0000435	1.04391e-19	5.39859e-24	6746.99	3882.26	0.111006	0.0996605	0.473998	0.04019	NDEL1	nudE nuclear distribution E homolog (A. nidulans)-like 1	1	81565	NM_001025579.2,NM_030808.4	380422391;380422392	NP_001020750.1,NP_110435.1	ENSG00000166579	ENST00000380025,ENST00000334527	ENSP00000369364,ENSP00000333982
PH_hs_0000436	7.62487e-20	1.11708e-08	869.914	597.05	0.110583	0.178801	0.129879	0.682809	UPF2	UPF2 regulator of nonsense transcripts homolog (yeast)	1	26019	NM_015542.3,NM_080599.2	359751385;359751384	NP_056357.1,NP_542166.1	ENSG00000151461	ENST00000397053,ENST00000379172,ENST00000357604,ENST00000356352	ENSP00000380244,ENSP00000368470,ENSP00000350221,ENSP00000348708
PH_hs_0000438	3.20148e-35	3.8422e-18	20265.8	21644.2	0.0811163	0.116222	-0.256283	0.2799	PSMD1	proteasome (prosome, macropain) 26S subunit, non-ATPase, 1	1	5707	NM_001191037.1,NM_002807.3,NR_034059.1	300388182;300388181;300388184	NP_001177966.1,NP_002798.2,-	ENSG00000173692	ENST00000373635,ENST00000308696	ENSP00000362738,ENSP00000309474
PH_hs_0000439	6.11121e-12	2.06142e-20	418.023	246.038	0.147546	0.108876	0.381796	0.148615	SLMO2	slowmo homolog 2 (Drosophila)	1	51012	NM_001256403.1,NM_016045.2	373938461;117553614	NP_001243332.1,NP_057129.2	ENSG00000101166	ENST00000355937	ENSP00000348206
PH_hs_0000440	1.58554e-26	9.14585e-20	5645.41	4341.46	0.0943914	0.110827	0.0635725	0.766608	ST6GALNAC4	ST6 (alpha-N-acetyl-neuraminyl-2,3-beta-galactosyl-1,3)-N-acetylgalactosaminide alpha-2,6-sialyltransferase 4	1	27090	NM_175040.3,NM_175039.3	88999588;88999589	NP_778205.1,NP_778204.1	ENSG00000136840	ENST00000343609,ENST00000335791	ENSP00000340382,ENSP00000336733
PH_hs_0000442	8.19438e-37	2.22855e-09	3547.87	2712.76	0.0792395	0.170466	0.0404092	0.88627	PLXNB2	plexin B2	1	23654	NM_012401.3	342307103	NP_036533.2	ENSG00000196576	ENST00000359337,ENST00000449103	ENSP00000352288,ENSP00000409171
PH_hs_0000443	2.81193e-13	4.05987e-24	345.949	183.859	0.13871	0.0993822	0.5633	0.0365763	SLMAP	sarcolemma associated protein	1	7871	NM_007159.2	56550042	NP_009090.2	ENSG00000163681	ENST00000442599,ENST00000460223,ENST00000494088,ENST00000495364,ENST00000416658	ENSP00000388978,ENSP00000420703,ENSP00000418218,ENSP00000419543,ENSP00000389978
PH_hs_0000444	3.46232e-16	6.67913e-37	1319.28	809.245	0.123887	0.0791386	0.26085	0.223043	ZDHHC17	zinc finger, DHHC-type containing 17	1	23390	NM_015336.2	103471992	NP_056151.2	ENSG00000186908	ENST00000334822,ENST00000426126	ENSP00000334868,ENSP00000403397
PH_hs_0000445	0.000666463	3.80117e-08	54.0976	34.8873	0.311643	0.186001	NA	NA	YEATS4	YEATS domain containing 4	1	8089	NM_006530.2	29337287	NP_006521.1	ENSG00000127337	ENST00000548020,ENST00000247843	ENSP00000447199,ENSP00000247843
PH_hs_0000446	3.20319e-17	5.16202e-21	1689.05	885.28	0.119653	0.107151	0.496717	0.0337217	KLF6	Kruppel-like factor 6	1	1316	NR_027653.1,NM_001160125.1,NM_001160124.1,NM_001300.5	236460817;236460751;236460554;236460447	-,NP_001153597.1,NP_001153596.1,NP_001291.3	NA	NA	NA
PH_hs_0000447	1.8077e-28	1.65964e-25	305.127	199.623	0.0908678	0.0964119	0.270847	0.156057	GMEB1	glucocorticoid modulatory element binding protein 1	1	10691	NM_024482.2,NM_006582.3	324120865;324120864	NP_077808.1,NP_006573.2	ENSG00000162419	ENST00000294409,ENST00000361872	ENSP00000294409,ENSP00000355186
PH_hs_0000448	8.44734e-05	0.0004358	12.9246	9.02249	0.265857	0.300391	NA	NA	CTDP1	CTD (carboxy-terminal domain, RNA polymerase II, polypeptide A) phosphatase, subunit 1	1	9150	NM_001202504.1,NM_004715.4	321267521;321267519	NP_001189433.1,NP_004706.3	ENSG00000060069	ENST00000591598,ENST00000299543	ENSP00000465119,ENSP00000299543
PH_hs_0000449	8.2058e-22	3.48977e-28	2070.87	2039.86	0.10498	0.0913614	-0.383703	0.092732	LGALS8	lectin, galactoside-binding, soluble, 8	1	3964	NM_006499.4,NM_201544.2,NM_201543.2,NM_201545.2	318068050;319528536;319528535;318068047	NP_006490.3,NP_963838.1,NP_963837.1,NP_963839.1	ENSG00000116977	ENST00000450372,ENST00000323938,ENST00000341872	ENSP00000408657,ENSP00000434860,ENSP00000342139
PH_hs_0000450	4.54149e-22	2.28306e-25	899.622	608.345	0.10431	0.0966964	0.127412	0.555978	KLHL24	kelch-like 24 (Drosophila)	1	54800	NM_017644.3	62865888	NP_060114.2	NA	NA	NA
PH_hs_0000451	1.70524e-36	1.96328e-21	2105.57	1590.35	0.0796044	0.105993	-0.00393184	0.984116	COQ10A	coenzyme Q10 homolog A (S. cerevisiae)	1	93058	NM_001099337.1,NM_144576.3	151101385;151101383	NP_001092807.1,NP_653177.3	ENSG00000135469	ENST00000551814,ENST00000546544,ENST00000433805,ENST00000308197,ENST00000553234	ENSP00000447964,ENSP00000446723,ENSP00000407843,ENSP00000312587,ENSP00000446957
PH_hs_0000452	5.93308e-27	7.11532e-26	9186.73	7876.01	0.0935824	0.0956684	-0.0487456	0.816801	NRD1	nardilysin (N-arginine dibasic convertase)	1	4898	NM_001101662.1,NM_002525.2,NM_001242361.1	156071451;156071449;334358860	NP_001095132.1,NP_002516.2,NP_001229290.1	ENSG00000078618	ENST00000539524,ENST00000354831,ENST00000352171,ENST00000440943	ENSP00000444416,ENSP00000346890,ENSP00000262679,ENSP00000398464
PH_hs_0000453	2.23691e-23	3.60321e-38	1629.94	1213.58	0.101084	0.0777383	-0.00190778	0.991459	TCP1	t-complex 1	1	6950	NM_001008897.1,NM_030752.2	57863258;57863256	NP_001008897.1,NP_110379.2	ENSG00000120438	ENST00000321394	ENSP00000317334
PH_hs_0000454	2.93095e-09	1.65817e-34	4015.02	2376.26	0.171802	0.0820027	0.35109	0.236288	AHCYL1	adenosylhomocysteinase-like 1	1	10768	NM_001242676.1,NM_001242675.1,NM_001242674.1,NM_001242673.1,NM_006621.5	336455100;336455098;336455096;336455094;336455093	NP_001229605.1,NP_001229604.1,NP_001229603.1,NP_001229602.1,NP_006612.2	ENSG00000168710	ENST00000359172	ENSP00000352092
PH_hs_0000455	1.67627e-09	9.90042e-22	1907.56	775.264	0.169109	0.105196	0.8309	0.00652602	TRAM1	translocation associated membrane protein 1	1	23471	NM_014294.5	261245014	NP_055109.1	ENSG00000067167	ENST00000262213,ENST00000521425	ENSP00000262213,ENSP00000428052
PH_hs_0000457	3.24262e-35	1.23546e-26	11739.6	12685.7	0.081123	0.0941841	-0.345818	0.0587676	IFT20	intraflagellar transport 20 homolog (Chlamydomonas)	1	90410	NM_001267778.1,NM_001267777.1,NM_001267776.1,NM_001267775.1,NM_174887.3,NM_001267774.1	392050758;392050756;392050753;392050751;392050750;392050748	NP_001254707.1,NP_001254706.1,NP_001254705.1,NP_001254704.1,NP_777547.1,NP_001254703.1	ENSG00000109083|ENSG00000262866	ENST00000585313,ENST00000585089,ENST00000395418,ENST00000357896,ENST00000578009,ENST00000579419|ENST00000580696,ENST00000577872,ENST00000575742,ENST00000573233,ENST00000581681,ENST00000580505	ENSP00000463138,ENSP00000464443,ENSP00000378809,ENSP00000350570,ENSP00000464210,ENSP00000463322|ENSP00000463655,ENSP00000462871,ENSP00000458458,ENSP00000461706,ENSP00000462704,ENSP00000463828
PH_hs_0000458	1.29739e-20	1.72856e-35	807.142	491.928	0.108289	0.0807914	0.282544	0.201549	CCNYL1	cyclin Y-like 1	1	151195	NM_001142300.1,NM_152523.2	214830654;214830564	NP_001135772.1,NP_689736.1	ENSG00000163249	ENST00000392209	ENSP00000376045
PH_hs_0000460	0.000431158	3.37671e-09	38.0219	46.165	0.300122	0.172505	NA	NA	NA	NA	1	NA	NA	NA	NA	ENSG00000173406	ENST00000371236	ENSP00000360280
PH_hs_0000461	0.00721082	0.00862277	6.59775	5.53876	0.408733	0.419916	NA	NA	CDHR2	cadherin-related family member 2	1	54825	NM_017675.4,NM_001171976.1	285002215;285002213	NP_060145.3,NP_001165447.1	ENSG00000074276	ENST00000506348,ENST00000261944,ENST00000510636	ENSP00000421078,ENSP00000261944,ENSP00000424565
PH_hs_0000462	2.8026e-45	2.859e-33	21588.6	16051.3	0.0710815	0.0836082	0.251443	0.139244	MRPL37	mitochondrial ribosomal protein L37	1	51253	NM_016491.3	169646422	NP_057575.2	ENSG00000116221	ENST00000336230,ENST00000360840	ENSP00000338526,ENSP00000354086
PH_hs_0000463	1.00459e-17	1.2264e-07	228.204	153.009	0.11774	0.193751	0.307485	0.422683	XPR1	xenotropic and polytropic retrovirus receptor 1	1	9213	NM_001135669.1,NM_004736.3	208609981;208609980	NP_001129141.1,NP_004727.2	ENSG00000143324	ENST00000367590	ENSP00000356562
PH_hs_0000464	0.000621924	8.83518e-05	14.7601	12.03	0.309729	0.266653	NA	NA	PVRL1	poliovirus receptor-related 1 (herpesvirus entry mediator C)	1	5818	NM_002855.4	90265812	NP_002846.3	ENSG00000110400	ENST00000264025	ENSP00000264025
PH_hs_0000465	6.4887e-06	0.00358109	15.0311	9.59881	0.229332	0.371857	NA	NA	SVOP	SV2 related protein homolog (rat)	1	55530	NM_018711.2	72534841	NP_061181.1	ENSG00000166111	ENST00000299134	ENSP00000299134
PH_hs_0000467	4.20618e-07	1.42649e-08	35.8324	44.6863	0.203023	0.180173	NA	NA	KCNMA1	potassium large conductance calcium-activated channel, subfamily M, alpha member 1	1	3778	NM_001271518.1,NM_001014797.2	408358004;238624128	NP_001258447.1,NP_001014797.1	NA	NA	NA
PH_hs_0000468	2.07524e-20	1.38841e-36	5918.51	6695.93	0.108884	0.0795015	-0.477731	0.0177971	EMC7	ER membrane protein complex subunit 7	1	56851	NM_020154.2	56676383	NP_064539.1	ENSG00000134153	ENST00000528949,ENST00000527822,ENST00000256545	ENSP00000434496,ENSP00000434292,ENSP00000256545
PH_hs_0000469	3.96436e-06	8.27769e-06	16.9569	22.105	0.223859	0.232185	NA	NA	VAV2	vav 2 guanine nucleotide exchange factor	1	7410	NM_001134398.1,NM_003371.3	197304714;197304713	NP_001127870.1,NP_003362.2	NA	NA	NA
PH_hs_0000470	4.79666e-13	2.20795e-14	349.903	260.198	0.14013	0.132483	0.0560745	0.83817	CCDC86	coiled-coil domain containing 86	1	79080	NM_024098.3	153791291	NP_077003.1	ENSG00000110104	ENST00000535217,ENST00000227520	ENSP00000442111,ENSP00000227520
PH_hs_0000475	3.07014e-32	4.39604e-20	1635.09	966.833	0.0850209	0.109855	0.331055	0.116279	BHLHB9	basic helix-loop-helix domain containing, class B, 9	1	80823	NM_001142530.1,NM_001142529.1,NM_001142528.1,NM_001142527.1,NM_001142526.1,NM_001142525.1,NM_001142524.1,NM_030639.2	216547714;216547681;216547671;216547662;216547654;216547645;216547638;216547631	NP_001136002.1,NP_001136001.1,NP_001136000.1,NP_001135999.1,NP_001135998.1,NP_001135997.1,NP_001135996.1,NP_085142.1	ENSG00000198908	ENST00000448867,ENST00000447531,ENST00000457056,ENST00000361229	ENSP00000391722,ENSP00000405893,ENSP00000403226,ENSP00000354675
PH_hs_0000476	9.88531e-05	1.38112e-06	23.3667	32.18	0.268678	0.213322	NA	NA	KIAA1239	KIAA1239	1	57495	NM_001144990.1	222418586	NP_001138462.1	ENSG00000174145	ENST00000309447	ENSP00000309501
PH_hs_0000477	7.05012e-06	5.95979e-06	17.4158	14.5112	0.230293	0.22836	NA	NA	NIPAL4	NIPA-like domain containing 4	1	348938	NM_001172292.1,NM_001099287.1	288684102;149944535	NP_001165763.1,NP_001092757.1	ENSG00000172548	ENST00000311946	ENSP00000311687
PH_hs_0000480	3.02883e-35	1.82086e-23	3726.62	3025.64	0.0810869	0.100874	-0.0609461	0.756586	DKC1	dyskeratosis congenita 1, dyskerin	1	1736	NM_001142463.1,NM_001363.3	215599014;215598984	NP_001135935.1,NP_001354.1	ENSG00000268226|ENSG00000130826	ENST00000596793|ENST00000369550	ENSP00000472996|ENSP00000358563
PH_hs_0000484	5.25771e-23	1.87656e-28	684.438	628.342	0.101969	0.0908957	-0.307047	0.120717	NUDCD3	NudC domain containing 3	1	23386	NM_015332.3	122939164	NP_056147.2	NA	NA	NA
PH_hs_0000485	3.06091e-07	4.73432e-06	55.716	64.6604	0.200508	0.225786	NA	NA	JPH3	junctophilin 3	1	57338	NM_020655.3	409971419	NP_065706.2	ENSG00000154118	ENST00000284262	ENSP00000284262
PH_hs_0000486	2.21497e-05	0.00246082	12.0068	9.07253	0.244868	0.355604	NA	NA	GATAD2B	GATA zinc finger domain containing 2B	1	57459	NM_020699.2	157674359	NP_065750.1	NA	NA	NA
PH_hs_0000487	3.99963e-34	1.65359e-06	411.623	315.419	0.0824893	0.215019	0.0389443	0.918506	GCC1	GRIP and coiled-coil domain containing 1	1	79571	NM_024523.5	34305454	NP_078799.2	ENSG00000179562	ENST00000321407	ENSP00000318821
PH_hs_0000488	4.60979e-17	6.19731e-24	4469.1	5023.59	0.120273	0.099796	-0.487964	0.0465565	NCSTN	nicastrin	1	23385	NM_015331.2	62548867	NP_056146.1	ENSG00000162736	ENST00000392212,ENST00000368063,ENST00000294785	ENSP00000376047,ENSP00000357042,ENSP00000294785
PH_hs_0000489	3.63581e-23	1.75646e-37	1937.1	1116.44	0.101584	0.0784887	0.369414	0.0421926	SPECC1L	sperm antigen with calponin homology and coiled-coil domains 1-like	1	23384	NM_001254733.1,NM_001254732.1,NM_001145468.2,NM_015330.3	361050352;361050349;361050345;361050347	NP_001241662.1,NP_001241661.1,NP_001138940.2,NP_056145.3	ENSG00000100014	ENST00000437398,ENST00000314328	ENSP00000393363,ENSP00000325785
PH_hs_0000490	5.3258e-27	4.89054e-34	9105.26	8105.17	0.0934948	0.0826016	-0.106765	0.568683	CDKN2C	cyclin-dependent kinase inhibitor 2C (p18, inhibits CDK4)	1	1031	NM_078626.2,NM_001262.2	89903019;17981697	NP_523240.1,NP_001253.1	ENSG00000123080	ENST00000396148,ENST00000371761,ENST00000262662	ENSP00000379452,ENSP00000360826,ENSP00000262662
PH_hs_0000491	2.06177e-24	1.86793e-42	5365.04	3455.52	0.09873	0.073502	0.300571	0.125958	CCNL1	cyclin L1	1	57018	NM_020307.2	49472825	NP_064703.1	ENSG00000163660	ENST00000468977,ENST00000470121,ENST00000475298,ENST00000295926	ENSP00000417218,ENSP00000417237,ENSP00000417343,ENSP00000295926
PH_hs_0000492	4.29878e-19	2.89362e-17	829.015	646.71	0.112969	0.119482	-0.0777061	0.745761	FAM49A	family with sequence similarity 49, member A	1	81553	NM_030797.3	288557346	NP_110424.1	NA	NA	NA
PH_hs_0000493	0.0169873	0.00313362	8.79456	11.1276	0.471615	0.365836	NA	NA	SCN3B	sodium channel, voltage-gated, type III, beta subunit	1	55800	NM_018400.3,NM_001040151.1	93587339;93587331	NP_060870.1,NP_001035241.1	ENSG00000166257	ENST00000530277	ENSP00000432785
PH_hs_0000494	5.59384e-25	1.01978e-28	1499.39	1127.29	0.0975093	0.0904447	-0.018848	0.927802	SLC26A11	solute carrier family 26, member 11	1	284129	NM_173626.3,NM_001166349.1,NM_001166348.1,NM_001166347.1	262206104;262206074;262206068;262206062	NP_775897.3,NP_001159821.1,NP_001159820.1,NP_001159819.1	ENSG00000181045	ENST00000546047,ENST00000411502,ENST00000361193	ENSP00000440724,ENSP00000403998,ENSP00000355384
PH_hs_0000495	2.16098e-17	3.68849e-18	203.551	231.151	0.118994	0.116159	-0.50089	0.0321024	SLC12A6	solute carrier family 12 (potassium/chloride transporters), member 6	1	9990	NM_001042497.1,NM_001042496.1,NM_001042495.1,NM_001042494.1,NM_005135.2,NM_133647.1	110224457;110224455;110224453;110224451;110224450;110224448	NP_001035962.1,NP_001035961.1,NP_001035960.1,NP_001035959.1,NP_005126.1,NP_598408.1	ENSG00000140199	ENST00000451844,ENST00000290209,ENST00000561080,ENST00000560164,ENST00000397702,ENST00000559664,ENST00000458406,ENST00000559523,ENST00000354181,ENST00000560611,ENST00000397707	ENSP00000390199,ENSP00000290209,ENSP00000454069,ENSP00000452705,ENSP00000380814,ENSP00000453702,ENSP00000387725,ENSP00000452904,ENSP00000346112,ENSP00000454168,ENSP00000380819
PH_hs_0000496	3.48526e-06	2.3039e-08	39.4962	51.2275	0.22249	0.182955	NA	NA	APBA1	amyloid beta (A4) precursor protein-binding, family A, member 1	1	320	NM_001163.3	194353986	NP_001154.2	ENSG00000262976|ENSG00000107282	ENST00000573255|ENST00000265381	ENSP00000461256|ENSP00000265381
PH_hs_0000497	6.29802e-16	5.18205e-29	208.314	227.543	0.125024	0.0899519	-0.447487	0.0543096	EFR3B	EFR3 homolog B (S. cerevisiae)	1	22979	NM_014971.1	190684709	NP_055786.1	NA	NA	NA
PH_hs_0000498	1.58612e-20	2.46688e-32	1870.33	1478.34	0.108543	0.0848877	-0.079819	0.715105	MCU	mitochondrial calcium uniporter	1	90550	NR_073062.1,NM_001270680.1,NM_001270679.1,NM_138357.2	429535857;398303804;398303802;398303801	-,NP_001257609.1,NP_001257608.1,NP_612366.1	ENSG00000156026	ENST00000536019,ENST00000357157,ENST00000373053	ENSP00000440913,ENSP00000349680,ENSP00000362144
PH_hs_0000500	7.85691e-12	2.85295e-13	136.768	94.2106	0.148343	0.138748	0.365173	0.286371	MARC2	mitochondrial amidoxime reducing component 2	1	54996	NM_017898.3	31542712	NP_060368.2	ENSG00000117791	ENST00000366913	ENSP00000355880
PH_hs_0000503	9.997e-30	8.10431e-36	6886.96	6138.99	0.0887866	0.0803974	-0.129934	0.470838	GOLGA3	golgin A3	1	2802	NM_005895.3	87196329	NP_005886.2	ENSG00000090615	ENST00000204726,ENST00000450791	ENSP00000204726,ENSP00000410378
PH_hs_0000504	4.21453e-22	2.13705e-33	5932.17	5231.2	0.104226	0.0834397	-0.124882	0.539264	CNPPD1	cyclin Pas1/PHO80 domain containing 1	1	27013	NM_015680.4	187607436	NP_056495.3	ENSG00000115649	ENST00000360507	ENSP00000353698
PH_hs_0000507	7.75437e-31	1.28588e-28	17381.5	10837.5	0.0870623	0.0906154	0.46135	0.0126897	MGAT5	mannosyl (alpha-1,6-)-glycoprotein beta-1,6-N-acetyl-glucosaminyltransferase	1	4249	NM_002410.4	349732214	NP_002401.1	ENSG00000152127	ENST00000409645	ENSP00000386377
PH_hs_0000508	9.91493e-18	1.98984e-43	4661.22	3101.84	0.117719	0.0726319	0.231914	0.306337	TSSC1	tumor suppressing subtransferable candidate 1	1	7260	NM_003310.2	215422397	NP_003301.1	ENSG00000032389	ENST00000382125,ENST00000398659	ENSP00000371559,ENSP00000381652
PH_hs_0000509	1.91346e-05	2.37743e-05	24.2845	37.869	0.242855	0.24586	NA	NA	PCDH19	protocadherin 19	1	57526	NM_001184880.1,NM_001105243.1,NM_020766.2	296434286;157426846;157426844	NP_001171809.1,NP_001098713.1,NP_065817.2	ENSG00000165194	ENST00000255531,ENST00000373034,ENST00000420881	ENSP00000255531,ENSP00000362125,ENSP00000400327
PH_hs_0000510	5.37977e-13	0.00148153	78.2772	34.2851	0.140441	0.336525	NA	NA	TANC2	tetratricopeptide repeat, ankyrin repeat and coiled-coil containing 2	1	26115	NM_025185.3	157739944	NP_079461.2	ENSG00000170921	ENST00000389520	ENSP00000374171
PH_hs_0000511	1.19192e-17	3.15292e-43	2792.26	2267.96	0.118017	0.0728088	-0.0946625	0.644088	RBM23	RNA binding motif protein 23	1	55147	NM_018107.4,NM_001077352.1,NM_001077351.1	116734693;116734697;116734695	NP_060577.3,NP_001070820.1,NP_001070819.1	ENSG00000100461	ENST00000346528,ENST00000399922,ENST00000359890,ENST00000555209	ENSP00000339220,ENSP00000382806,ENSP00000352956,ENSP00000452602
PH_hs_0000512	3.14842e-27	1.15279e-31	1196.99	1262.03	0.0930717	0.0858399	-0.508957	0.00356993	CCS	copper chaperone for superoxide dismutase	1	9973	NM_005125.1	4826664	NP_005116.1	ENSG00000173992	ENST00000534763,ENST00000310190,ENST00000530961,ENST00000533244	ENSP00000436379,ENSP00000307870,ENSP00000433609,ENSP00000436318
PH_hs_0000513	6.58173e-27	1.14251e-27	5537.05	4393.51	0.0936668	0.0922718	0.0194842	0.916789	SRGAP2	SLIT-ROBO Rho GTPase activating protein 2	1	23380	NM_001170637.2,NM_015326.3	428229674;428229673	NP_001164108.1,NP_056141.2	ENSG00000163486	ENST00000414007,ENST00000295713	ENSP00000390898,ENSP00000295713
PH_hs_0000514	2.19219e-15	3.07248e-29	422.022	317.191	0.127495	0.0895768	0.0200961	0.935631	TRAPPC12	trafficking protein particle complex 12	1	51112	NM_016030.5	40548371	NP_057114.5	ENSG00000171853	ENST00000437733,ENST00000415624,ENST00000417243,ENST00000324266,ENST00000382110	ENSP00000406497,ENSP00000396592,ENSP00000399909,ENSP00000324318,ENSP00000371544
PH_hs_0000515	6.49865e-14	1.12538e-08	56.9193	33.9348	0.135022	0.178842	NA	NA	MTERFD3	MTERF domain containing 3	1	80298	NM_025198.4,NM_001033050.2	411147425;411147424	NP_079474.2,NP_001028222.1	ENSG00000120832	ENST00000240050,ENST00000392830	ENSP00000240050,ENSP00000376575
PH_hs_0000516	1.49786e-27	1.22219e-13	3718.17	2255.23	0.0924835	0.136576	0.348817	0.161807	CHMP7	charged multivesicular body protein 7	1	91782	NM_152272.3	189409147	NP_689485.1	ENSG00000147457	ENST00000313219,ENST00000517325,ENST00000397677	ENSP00000324491,ENSP00000430321,ENSP00000380794
PH_hs_0000519	3.80201e-24	1.33428e-34	12901.6	10795.4	0.0993185	0.0818839	0.0142854	0.941428	CPD	carboxypeptidase D	1	1362	NM_001199775.1,NM_001304.4	315138989;315138988	NP_001186704.1,NP_001295.2	NA	NA	NA
PH_hs_0000521	4.83364e-39	8.08686e-20	7089.46	6339.21	0.0768167	0.110662	-0.126843	0.527608	KIAA0947	KIAA0947	1	23379	NM_015325.2	392050763	NP_056140.1	ENSG00000164151	ENST00000296564	ENSP00000296564
PH_hs_0000522	3.37881e-35	4.9148e-06	3217.22	3740.52	0.0811449	0.226199	-0.481959	0.201068	DPM1	dolichyl-phosphate mannosyltransferase polypeptide 1, catalytic subunit	1	8813	NM_003859.1	4503362	NP_003850.1	ENSG00000000419	ENST00000371584,ENST00000371582,ENST00000371588	ENSP00000360640,ENSP00000360638,ENSP00000360644
PH_hs_0000523	1.74132e-07	7.88981e-32	494.267	294.034	0.196261	0.0856028	0.324515	0.316242	RBM42	RNA binding motif protein 42	1	79171	NM_024321.3	34147641	NP_077297.2	ENSG00000126254	ENST00000360475,ENST00000589871,ENST00000589559,ENST00000586618,ENST00000592202,ENST00000262633,ENST00000588161	ENSP00000353663,ENSP00000467278,ENSP00000468060,ENSP00000466548,ENSP00000467614,ENSP00000262633,ENSP00000466044
PH_hs_0000525	4.8891e-18	2.08117e-36	3603.66	2492.7	0.116597	0.0797044	0.148752	0.512122	ZNHIT6	zinc finger, HIT-type containing 6	1	54680	NM_017953.3,NM_001170670.1	282165822;282165824	NP_060423.3,NP_001164141.1	ENSG00000117174	ENST00000370574	ENSP00000359606
PH_hs_0000526	3.31975e-32	4.70527e-16	4885.25	4273.33	0.0850687	0.124466	-0.119021	0.599279	URGCP	upregulator of cell proliferation	1	55665	NM_001077664.1,NM_017920.3,NM_001077663.1	117968344;117968346;117968327	NP_001071132.1,NP_060390.3,NP_001071131.1	ENSG00000106608	ENST00000223341,ENST00000453200,ENST00000443736,ENST00000402306,ENST00000336086	ENSP00000223341,ENSP00000396918,ENSP00000392136,ENSP00000384955,ENSP00000336872
PH_hs_0000527	1.38493e-31	2.02444e-35	3848.2	3349.96	0.0859553	0.0808743	-0.154752	0.392832	TRAFD1	TRAF-type zinc finger domain containing 1	1	10906	NM_006700.2,NM_001143906.1	219879804;219879805	NP_006691.1,NP_001137378.1	ENSG00000135148	ENST00000257604,ENST00000412615	ENSP00000257604,ENSP00000396526
PH_hs_0000528	1.98437e-26	1.67277e-06	4842.64	4551.54	0.0945791	0.215129	-0.171321	0.628973	NUP37	nucleoporin 37kDa	1	79023	NM_024057.2	34222120	NP_076962.2	ENSG00000075188	ENST00000251074,ENST00000551744,ENST00000552283	ENSP00000251074,ENSP00000448086,ENSP00000448054
PH_hs_0000529	5.06535e-06	4.77457e-14	335.494	263.234	0.226533	0.134282	-0.0472853	0.906138	PSMG1	proteasome (prosome, macropain) assembly chaperone 1	1	8624	NM_001261824.1,NM_203433.2,NM_003720.3,NR_049728.1	387849313;387849310;387849309;387849316	NP_001248753.1,NP_982257.1,NP_003711.1,-	ENSG00000183527	ENST00000380900,ENST00000431628,ENST00000411828	ENSP00000370286,ENSP00000398569,ENSP00000410810
PH_hs_0000530	1.17312e-30	1.10524e-07	24036.6	24570.8	0.0873348	0.193024	-0.190605	0.577955	UBE2T	ubiquitin-conjugating enzyme E2T (putative)	1	29089	NM_014176.3	209969667	NP_054895.1	ENSG00000077152	ENST00000367274	ENSP00000356243
PH_hs_0000531	2.06515e-16	4.32244e-13	367.682	531.221	0.12293	0.13985	-0.914055	0.00261134	GMFG	glia maturation factor, gamma	1	9535	NM_004877.2	209954784	NP_004868.1	ENSG00000130755	ENST00000595636,ENST00000594700,ENST00000601731,ENST00000253054,ENST00000602185,ENST00000600322,ENST00000598034,ENST00000595207,ENST00000596583,ENST00000597595,ENST00000601387	ENSP00000469050,ENSP00000468894,ENSP00000469755,ENSP00000253054,ENSP00000469813,ENSP00000471139,ENSP00000469877,ENSP00000472707,ENSP00000469485,ENSP00000472249,ENSP00000471786
PH_hs_0000532	2.23318e-18	8.68495e-27	4608.61	5054.72	0.11539	0.0938936	-0.450857	0.0416837	SMUG1	single-strand-selective monofunctional uracil-DNA glycosylase 1	1	23583	NM_001243791.1,NM_001243790.1,NM_001243789.1,NR_045039.1	344925876;344925878;344925872;344925881	NP_001230720.1,NP_001230719.1,NP_001230718.1,-	ENSG00000123415	ENST00000508394,ENST00000337581,ENST00000505128,ENST00000243112,ENST00000513838,ENST00000514685,ENST00000506595	ENSP00000424191,ENSP00000338606,ENSP00000421894,ENSP00000243112,ENSP00000423629,ENSP00000421139,ENSP00000421206
PH_hs_0000533	1.21177e-28	7.22181e-30	33757	37011.6	0.0905716	0.0885617	-0.25121	0.193757	EIF6	eukaryotic translation initiation factor 6	1	3692	NM_001267810.1,NM_181466.2,NM_181468.2,NM_002212.3,NR_052024.1,NR_052023.1,NR_052022.1	392494083;392494082;392494080;392494081;392494087;392494086;392494085	NP_001254739.1,NP_852131.1,NP_852133.1,NP_002203.1,-	ENSG00000242372	ENST00000374450,ENST00000447927,ENST00000374443,ENST00000374436,ENST00000440766	ENSP00000363574,ENSP00000411450,ENSP00000363566,ENSP00000363559,ENSP00000395907
PH_hs_0000534	3.32639e-29	1.71495e-24	7930.98	5699.65	0.0896335	0.0985549	0.183025	0.344146	BZW2	basic leucine zipper and W2 domains 2	1	28969	NM_014038.2,NM_001159767.1,NR_027624.1	229577400;229577397;229577404	NP_054757.1,NP_001153239.1,-	ENSG00000136261	ENST00000433922,ENST00000405202,ENST00000436868,ENST00000437745,ENST00000258761	ENSP00000397249,ENSP00000385577,ENSP00000389183,ENSP00000406395,ENSP00000258761
PH_hs_0000535	2.10932e-34	1.69492e-34	19012.6	15094.9	0.0821348	0.0820147	0.143782	0.413959	PIH1D1	PIH1 domain containing 1	1	55011	NM_017916.2	221136950	NP_060386.1	ENSG00000104872	ENST00000601807,ENST00000596049,ENST00000262265,ENST00000596651,ENST00000598889,ENST00000594845,ENST00000597577,ENST00000596916	ENSP00000469693,ENSP00000470445,ENSP00000262265,ENSP00000470639,ENSP00000470947,ENSP00000470322,ENSP00000472715,ENSP00000472065
PH_hs_0000537	1.28014e-19	5.60519e-44	19894	19459.4	0.111282	0.0721576	-0.141524	0.515887	MAGED1	melanoma antigen family D, 1	1	9500	NM_001005333.1,NM_001005332.1,NM_006986.3	52632380;52632378;52632376	NP_001005333.1,NP_001005332.1,NP_008917.3	ENSG00000268018|ENSG00000179222	ENST00000593373,ENST00000597428,ENST00000597768,ENST00000599927|ENST00000375695,ENST00000326587,ENST00000375722,ENST00000375772	ENSP00000472440,ENSP00000473070,ENSP00000471216,ENSP00000469692|ENSP00000364847,ENSP00000325333,ENSP00000364874,ENSP00000364927
PH_hs_0000538	0.000835754	1.69146e-05	16.3101	20.1	0.318154	0.241195	NA	NA	NA	NA	1	NA	NA	NA	NA	ENSG00000136247	ENST00000396706	ENSP00000379934
PH_hs_0000539	4.06377e-44	1.78086e-18	10905.2	8708.88	0.0720353	0.115049	0.0687591	0.734753	ADIPOR1	adiponectin receptor 1	1	51094	NR_046083.1,NM_015999.4	374858065;373251186	-,NP_057083.2	ENSG00000159346	ENST00000436244,ENST00000340990	ENSP00000395469,ENSP00000341785
PH_hs_0000540	3.6413e-26	2.00881e-36	1441	1025.51	0.0950923	0.0796866	0.0569297	0.737725	ALDH5A1	aldehyde dehydrogenase 5 family, member A1	1	7915	NM_001080.3,NM_170740.1	25777719;25777720	NP_001071.1,NP_733936.1	ENSG00000112294	ENST00000357578	ENSP00000350191
PH_hs_0000541	4.09548e-21	9.40103e-41	4414.82	3258.51	0.10687	0.0751003	0.0881979	0.647324	BLCAP	bladder cancer associated protein	1	10904	NM_001167823.1,NM_001167822.1,NM_001167821.1,NM_001167820.1,NM_006698.3	268370223;268370219;268370217;268370215;268370214	NP_001161295.1,NP_001161294.1,NP_001161293.1,NP_001161292.1,NP_006689.1	ENSG00000166619	ENST00000414542,ENST00000373537,ENST00000397137	ENSP00000397172,ENSP00000362637,ENSP00000380326
PH_hs_0000543	1.83648e-15	1.41845e-11	79.5562	53.0824	0.127136	0.150268	NA	NA	LGALS4	lectin, galactoside-binding, soluble, 4	1	3960	NM_006149.3	194578913	NP_006140.1	ENSG00000171747	ENST00000600070,ENST00000307751,ENST00000595291	ENSP00000470387,ENSP00000302100,ENSP00000471757
PH_hs_0000544	5.33959e-35	5.09976e-19	6258.77	2998.21	0.0813889	0.113213	0.727209	0.000855196	MARCH7	membrane-associated ring finger (C3HC4) 7, E3 ubiquitin protein ligase	1	64844	NM_022826.2	53828927	NP_073737.1	ENSG00000136536	ENST00000539065,ENST00000420397,ENST00000409591,ENST00000409175	ENSP00000442992,ENSP00000391493,ENSP00000387238,ENSP00000386830
PH_hs_0000545	2.59773e-28	7.26371e-38	10872.9	9498.47	0.0911389	0.0780677	-0.0626328	0.73151	MMADHC	methylmalonic aciduria (cobalamin deficiency) cblD type, with homocystinuria	1	27249	NM_015702.2	215422307	NP_056517.1	ENSG00000168288	ENST00000422782,ENST00000428879,ENST00000303319	ENSP00000408331,ENSP00000389060,ENSP00000301920
PH_hs_0000547	5.92952e-25	1.27376e-21	186.797	115.037	0.0975629	0.105487	0.483533	0.0421738	KBTBD11	kelch repeat and BTB (POZ) domain containing 11	1	9920	NM_014867.2	170763520	NP_055682.1	ENSG00000176595	ENST00000320248	ENSP00000321544
PH_hs_0000548	5.97565e-07	2.12146e-15	227.743	147.043	0.205912	0.127429	0.330397	0.392704	IDH2	isocitrate dehydrogenase 2 (NADP+), mitochondrial	1	3418	NM_002168.2	28178831	NP_002159.2	ENSG00000182054	ENST00000539790,ENST00000559482,ENST00000560061,ENST00000330062	ENSP00000438457,ENSP00000453016,ENSP00000453254,ENSP00000331897
PH_hs_0000549	3.45068e-09	1.48445e-07	62.7872	42.7313	0.172613	0.195106	NA	NA	RNPEPL1	arginyl aminopeptidase (aminopeptidase B)-like 1	1	57140	NM_018226.4	318065088	NP_060696.4	ENSG00000142327	ENST00000437406,ENST00000270357	ENSP00000403319,ENSP00000270357
PH_hs_0000550	3.38377e-24	1.88205e-27	699.291	634.034	0.0992056	0.0926631	-0.29007	0.163222	CASP10	caspase 10, apoptosis-related cysteine peptidase	1	843	NM_001206524.1,NM_032976.3,NM_001230.4,NM_032977.3	330864822;330864677;98985796;98985798	NP_001193453.1,NP_116758.1,NP_001221.2,NP_116759.2	ENSG00000003400	ENST00000346817	ENSP00000237865
PH_hs_0000552	3.24017e-16	3.22299e-44	6436.45	5589.25	0.123763	0.0719487	-0.103187	0.654561	ZZZ3	zinc finger, ZZ-type containing 3	1	26009	NM_015534.4	141803158	NP_056349.1	ENSG00000036549	ENST00000370798,ENST00000370801	ENSP00000359834,ENSP00000359837
PH_hs_0000553	8.63005e-09	9.85727e-11	234.216	355.634	0.177386	0.157145	-0.927312	0.0117692	EPS8L3	EPS8-like 3	1	79574	NM_024526.3,NM_133181.3,NM_139053.2	320118889;320118888;320118887	NP_078802.2,NP_573444.2,NP_620641.1	ENSG00000198758	ENST00000369805,ENST00000361852	ENSP00000358820,ENSP00000354551
PH_hs_0000554	0.000891971	2.72402e-07	33.9895	57.9189	0.3201	0.199608	NA	NA	SPON1	spondin 1, extracellular matrix protein	1	10418	NM_006108.3	344030238	NP_006099.2	ENSG00000262655	ENST00000576479	ENSP00000460236
PH_hs_0000555	9.26241e-32	1.59938e-23	332.157	145.488	0.0857028	0.100742	0.886627	5.08426e-05	previous version conserved probe	NA	7	NA	NA	NA	NA	NA	NA	NA
PH_hs_0000557	0.000704342	2.87662e-10	269.453	249.651	0.313198	0.161367	-0.268351	0.59823	FAN1	FANCD2/FANCI-associated nuclease 1	1	22909	NM_014967.4	226246522	NP_055782.3	ENSG00000198690	ENST00000565280,ENST00000362065	ENSP00000455573,ENSP00000354497
PH_hs_0000558	1.89935e-23	5.03418e-22	8041.05	9725.35	0.100917	0.104426	-0.539649	0.016968	POLR1C	polymerase (RNA) I polypeptide C, 30kDa	1	9533	NM_203290.2	327365362	NP_976035.1	ENSG00000171453	ENST00000304004,ENST00000372344,ENST00000372389,ENST00000428025,ENST00000495762	ENSP00000307212,ENSP00000361419,ENSP00000361465,ENSP00000395401,ENSP00000423773
PH_hs_0000559	9.51658e-06	1.13333e-05	14.023	16.04	0.233867	0.236024	NA	NA	GPM6B	glycoprotein M6B	1	2824	NM_001001996.1,NM_001001994.1,NM_005278.3	50263049;50263052;50263051	NP_001001996.1,NP_001001994.1,NP_005269.1	ENSG00000046653	ENST00000356942,ENST00000355135	ENSP00000349420,ENSP00000347258
PH_hs_0000560	2.60854e-22	1.52966e-40	3550.39	3859.33	0.103693	0.0753061	-0.471302	0.0150373	TAX1BP1	Tax1 (human T-cell leukemia virus type I) binding protein 1	1	8887	NM_001206901.1,NM_001206902.1,NM_001079864.2,NM_006024.6	332634739;332634743;332634737;332634733	NP_001193830.1,NP_001193831.1,NP_001073333.1,NP_006015.4	ENSG00000106052	ENST00000543117,ENST00000457186,ENST00000396319	ENSP00000444811,ENSP00000412575,ENSP00000379612
PH_hs_0000561	8.40779e-45	5.46236e-29	6580.04	5687.48	0.0714225	0.08999	-0.0874764	0.608599	BAG5	BCL2-associated athanogene 5	1	9529	NM_004873.3,NM_001015049.2,NM_001015048.2	306035192;306035191;306035190	NP_004864.1,NP_001015049.1,NP_001015048.1	ENSG00000166170	ENST00000299204,ENST00000445922	ENSP00000299204,ENSP00000391713
PH_hs_0000562	1.22097e-24	1.23778e-31	1175.5	1079.8	0.0982343	0.0858846	-0.313699	0.127747	USP20	ubiquitin specific peptidase 20	1	10868	NM_001110303.3,NM_001008563.4,NM_006676.7	441418815;441418814;441418813	NP_001103773.2,NP_001008563.2,NP_006667.3	ENSG00000136878	ENST00000358355,ENST00000315480,ENST00000372429	ENSP00000351122,ENSP00000313811,ENSP00000361506
PH_hs_0000563	6.48822e-06	5.57658e-14	106.631	71.5535	0.229331	0.134653	NA	NA	SLC4A4	solute carrier family 4, sodium bicarbonate cotransporter, member 4	1	8671	NM_001134742.1,NM_003759.3,NM_001098484.2	197927159;197927158;197927157	NP_001128214.1,NP_003750.1,NP_001091954.1	ENSG00000080493	ENST00000425175,ENST00000340595	ENSP00000393557,ENSP00000344272
PH_hs_0000564	7.93319e-10	3.42948e-13	66.534	47.0173	0.165692	0.139233	NA	NA	IL17RB	interleukin 17 receptor B	1	55540	NM_018725.3	112382255	NP_061195.2	ENSG00000056736	ENST00000288167	ENSP00000288167
PH_hs_0000565	4.92016e-10	9.43891e-22	580.677	273.96	0.163613	0.105141	0.67187	0.0204091	TMEM164	transmembrane protein 164	1	84187	NM_032227.3,NM_017698.2	256818789;256818790	NP_115603.2,NP_060168.2	ENSG00000157600	ENST00000372072,ENST00000372068,ENST00000288381,ENST00000372073	ENSP00000384075,ENSP00000361138,ENSP00000288381,ENSP00000361143
PH_hs_0000566	4.9892e-29	8.97992e-30	7561.67	6829.88	0.0899245	0.0887122	-0.141685	0.455772	SLC25A25	solute carrier family 25 (mitochondrial carrier; phosphate carrier), member 25	1	114789	NM_001265614.2,NM_001006642.3,NM_001006641.3,NM_052901.4,NR_049766.2	394953825;394953817;394953811;394953809;394953819	NP_001252543.1,NP_001006643.1,NP_001006642.1,NP_443133.2,-	ENSG00000148339	ENST00000433501,ENST00000373064,ENST00000432073,ENST00000373066,ENST00000373069,ENST00000373068	ENSP00000401672,ENSP00000362155,ENSP00000410053,ENSP00000362157,ENSP00000362160,ENSP00000362159
PH_hs_0000567	7.17755e-25	6.71874e-13	685.546	342.477	0.0977391	0.141049	0.592538	0.0301368	EVI2B	ecotropic viral integration site 2B	1	2124	NM_006495.3	148227043	NP_006486.3	ENSG00000185862	ENST00000544462,ENST00000577894,ENST00000330927	ENSP00000439738,ENSP00000462682,ENSP00000333779
PH_hs_0000569	6.59936e-24	8.32202e-12	480.249	728.686	0.0998579	0.148527	-0.994373	0.000976254	ATP2A3	ATPase, Ca++ transporting, ubiquitous	1	489	NM_174958.2,NM_174957.2,NM_174956.2,NM_174955.2,NM_174954.2,NM_174953.2,NM_005173.3	346986475;346986474;346986473;346986472;346986471;346986470;346986469	NP_777618.1,NP_777617.1,NP_777616.1,NP_777615.1,NP_777614.1,NP_777613.1,NP_005164.2	ENSG00000074370	ENST00000309890,ENST00000397039,ENST00000397035,ENST00000397041	ENSP00000312577,ENSP00000380232,ENSP00000380229,ENSP00000380234
PH_hs_0000570	1.82138e-40	2.83966e-36	1014.44	718.268	0.0753804	0.0798613	0.0574262	0.735024	FBXL5	F-box and leucine-rich repeat protein 5	1	26234	NM_001193535.1,NM_001193534.1,NM_012161.3,NR_036464.1	302129688;302129686;302129684;302129685	NP_001180464.1,NP_001180463.1,NP_036293.1,-	ENSG00000118564	ENST00000341285	ENSP00000344866
PH_hs_0000571	1.18662e-15	8.36047e-32	340.356	308.445	0.126261	0.0856389	-0.238511	0.291563	SPATA5L1	spermatogenesis associated 5-like 1	1	79029	NM_024063.2,NR_027635.1	229577435;229577438	NP_076968.2,-	ENSG00000171763	ENST00000531624,ENST00000531970,ENST00000305560	ENSP00000431242,ENSP00000436823,ENSP00000305494
PH_hs_0000572	7.40463e-21	9.39918e-27	16942.9	19337.3	0.107592	0.0939585	-0.375039	0.0679454	NDUFAB1	NADH dehydrogenase (ubiquinone) 1, alpha/beta subcomplex, 1, 8kDa	1	4706	NM_005003.2	39753951	NP_004994.1	ENSG00000004779	ENST00000567761,ENST00000570319,ENST00000484769,ENST00000007516	ENSP00000461693,ENSP00000458770,ENSP00000454812,ENSP00000007516
PH_hs_0000573	3.29689e-33	8.82818e-43	5888.18	4603.29	0.083691	0.0732081	0.0442032	0.801634	CRKL	v-crk sarcoma virus CT10 oncogene homolog (avian)-like	1	1399	NM_005207.3	219555643	NP_005198.1	ENSG00000099942	ENST00000354336	ENSP00000346300
PH_hs_0000574	0.00159829	0.000534045	71.0692	28.12	0.339193	0.305628	NA	NA	ZBTB26	zinc finger and BTB domain containing 26	1	57684	NM_020924.2	31544070	NP_065975.1	ENSG00000171448	ENST00000373654	ENSP00000362758
PH_hs_0000575	3.34429e-17	4.43379e-24	66039.6	65672.2	0.119726	0.099468	-0.0333896	0.867315	GNB2L1	guanine nucleotide binding protein (G protein), beta polypeptide 2-like 1	1	10399	NM_006098.4	83641897	NP_006089.1	ENSG00000204628	ENST00000507000,ENST00000502844,ENST00000510199,ENST00000512968,ENST00000511900,ENST00000512805,ENST00000376817,ENST00000508682,ENST00000504128,ENST00000509535,ENST00000507756,ENST00000502905,ENST00000514455,ENST00000504325,ENST00000511473	ENSP00000421416,ENSP00000422029,ENSP00000423569,ENSP00000425008,ENSP00000422768,ENSP00000426909,ENSP00000366013,ENSP00000424760,ENSP00000427677,ENSP00000421838,ENSP00000422316,ENSP00000426960,ENSP00000426708,ENSP00000422198,ENSP00000420936
PH_hs_0000576	9.11662e-26	2.16309e-38	5991.14	5699.42	0.0958842	0.077501	-0.230579	0.226263	YIPF5	Yip1 domain family, member 5	1	81555	NM_001271732.1,NM_030799.8,NM_001024947.3	413081781;413081730;413081717	NP_001258661.1,NP_110426.4,NP_001020118.1	ENSG00000145817	ENST00000513112,ENST00000448443	ENSP00000425422,ENSP00000397704
PH_hs_0000577	3.25001e-29	7.35588e-34	21783.8	17199.8	0.0896169	0.0828311	0.166658	0.404042	DHX15	DEAH (Asp-Glu-Ala-His) box polypeptide 15	1	1665	NM_001358.2	68509925	NP_001349.2	ENSG00000109606	ENST00000336812	ENSP00000336741
PH_hs_0000579	2.49108e-25	9.83118e-22	12924.8	7416.53	0.0967746	0.105188	0.539382	0.0147848	NCAPD2	non-SMC condensin I complex, subunit D2	1	9918	NM_014865.3	178056551	NP_055680.3	ENSG00000010292	ENST00000545962,ENST00000539084,ENST00000315579	ENSP00000444417,ENSP00000438495,ENSP00000325017
PH_hs_0000580	3.30567e-24	5.07326e-41	2699.71	2874.75	0.099183	0.0748418	-0.473265	0.00954047	KRCC1	lysine-rich coiled-coil 1	1	51315	NM_016618.1	7706155	NP_057702.1	ENSG00000172086	ENST00000347055	ENSP00000340083
PH_hs_0000582	1.178e-07	6.77597e-34	1007.42	603.305	0.193468	0.0827848	0.263569	0.407491	MGEA5	meningioma expressed antigen 5 (hyaluronidase)	1	10724	NM_001142434.1,NM_012215.3	215490055;215490054	NP_001135906.1,NP_036347.1	ENSG00000198408	ENST00000439817,ENST00000357797,ENST00000361464	ENSP00000409973,ENSP00000350445,ENSP00000354850
PH_hs_0000583	3.00278e-17	6.46817e-23	308.942	222.304	0.119544	0.102187	0.124718	0.591833	REPS2	RALBP1 associated Eps domain containing 2	1	9185	NM_001080975.1,NM_004726.2	125625321;125625325	NP_001074444.1,NP_004717.2	ENSG00000169891	ENST00000303843,ENST00000357277	ENSP00000306033,ENSP00000349824
PH_hs_0000584	1.74874e-19	1.63344e-12	756.229	420.12	0.111709	0.14356	0.429784	0.113802	CYB5R4	cytochrome b5 reductase 4	1	51167	NM_016230.3	84875540	NP_057314.2	ENSG00000065615	ENST00000369681	ENSP00000358695
PH_hs_0000585	1.77207e-33	3.06585e-25	3151.67	1532.57	0.0833319	0.0969616	0.641967	0.000971373	IMPA2	inositol(myo)-1(or 4)-monophosphatase 2	1	3613	NM_014214.2	319996748	NP_055029.1	ENSG00000141401	ENST00000590107,ENST00000269159	ENSP00000466059,ENSP00000269159
PH_hs_0000586	5.01714e-19	5.42517e-18	184.788	151.679	0.11319	0.11676	0.0291212	0.914335	PDXP	pyridoxal (pyridoxine, vitamin B6) phosphatase	1	57026	NM_020315.4	85815825	NP_064711.1	ENSG00000241360|ENSG00000100092	ENST00000403251,ENST00000215904|ENST00000599616,ENST00000451997	ENSP00000385336,ENSP00000215904|ENSP00000470417,ENSP00000401076
PH_hs_0000587	8.51734e-07	7.57067e-09	43.5285	30.4511	0.208954	0.17668	NA	NA	RAB14	RAB14, member RAS oncogene family	1	51552	NM_016322.3	209571485	NP_057406.2	ENSG00000119396	ENST00000373840	ENSP00000362946
PH_hs_0000589	1.47185e-29	6.81188e-22	5324.67	5973.72	0.0890565	0.104768	-0.466503	0.0268486	C21orf59	chromosome 21 open reading frame 59	1	56683	NM_021254.2,NR_036552.1	304307767;304307768	NP_067077.1,-	ENSG00000159079|ENSG00000265590	ENST00000540881,ENST00000458138,ENST00000300260,ENST00000290155,ENST00000440966|ENST00000543202,ENST00000553001,ENST00000431216	ENSP00000440339,ENSP00000393104,ENSP00000300260,ENSP00000290155,ENSP00000411467|ENSP00000441115,ENSP00000446874,ENSP00000391771
PH_hs_0000593	1.31631e-11	6.15701e-11	51.3297	41.0524	0.15002	0.15539	NA	NA	ZNF25	zinc finger protein 25	1	219749	NM_145011.2	24462252	NP_659448.1	ENSG00000175395	ENST00000302609	ENSP00000302222
PH_hs_0000594	1.77114e-05	1.71704e-25	619.124	342.029	0.24181	0.0964421	0.375343	0.33839	SACM1L	SAC1 suppressor of actin mutations 1-like (yeast)	1	22908	NM_014016.3	190014577	NP_054735.3	ENSG00000211456	ENST00000389061,ENST00000455997	ENSP00000373713,ENSP00000389975
PH_hs_0000595	6.11994e-12	1.54628e-08	65.1647	26.9674	0.14755	0.180632	NA	NA	ELL	elongation factor RNA polymerase II	1	8178	NM_006532.3	226054352	NP_006523.1	NA	NA	NA
PH_hs_0000597	8.28948e-12	5.64428e-31	513.641	383.206	0.148514	0.086855	0.01036	0.967146	FBXO7	F-box protein 7	1	25793	NM_001033024.1,NM_012179.3,NM_001257990.1	74229028;74229026;384229052	NP_001028196.1,NP_036311.3,NP_001244919.1	ENSG00000100225	ENST00000382058,ENST00000397426,ENST00000425028,ENST00000420700,ENST00000266087	ENSP00000371490,ENSP00000380571,ENSP00000395823,ENSP00000406155,ENSP00000266087
PH_hs_0000598	1.27467e-26	7.73128e-19	3689.19	4255.73	0.09421	0.113814	-0.542254	0.0157768	GNE	glucosamine (UDP-N-acetyl)-2-epimerase/N-acetylmannosamine kinase	1	10020	NM_001190383.1,NM_001190388.1,NM_001190384.1,NM_005476.5,NM_001128227.2	298566311;298566324;298566314;298566309;298566310	NP_001177312.1,NP_001177317.1,NP_001177313.1,NP_005467.1,NP_001121699.1	ENSG00000159921	ENST00000539815,ENST00000339267,ENST00000396594,ENST00000377902	ENSP00000439155,ENSP00000340770,ENSP00000379839,ENSP00000367134
PH_hs_0000602	7.34973e-18	3.77942e-22	2049.29	1395.7	0.11724	0.104104	0.135349	0.540127	RAB8A	RAB8A, member RAS oncogene family	1	4218	NM_005370.4	40548385	NP_005361.2	ENSG00000167461	ENST00000300935	ENSP00000300935
PH_hs_0000603	1.91849e-35	0.000361449	749.092	391.314	0.0808461	0.295793	0.565431	0.277135	NA	NA	1	NA	NA	NA	NA	ENSG00000206527	ENST00000383657	ENSP00000373153
PH_hs_0000604	5.0749e-09	3.48742e-09	46.1989	31.0274	0.174575	0.172666	NA	NA	LMO7	LIM domain 7	1	4008	NM_005358.5,NM_015842.2	221136760;221316633	NP_005349.3,NP_056667.2	ENSG00000136153	ENST00000377534,ENST00000357063,ENST00000341547	ENSP00000366757,ENSP00000349571,ENSP00000342112
PH_hs_0000605	1.93264e-05	0.000635365	22.7272	7.49372	0.24299	0.310317	NA	NA	CDC42SE2	CDC42 small effector 2	1	56990	NM_001038702.1,NM_020240.2	84697025;84697024	NP_001033791.1,NP_064625.1	NA	NA	NA
PH_hs_0000607	1.06044e-12	9.13412e-22	155.192	124.06	0.142323	0.105103	0.12505	0.665032	EOGT	EGF domain-specific O-linked N-acetylglucosamine (GlcNAc) transferase	1	285203	NM_173654.1	39930530	NP_775925.1	ENSG00000163378	ENST00000295571,ENST00000383701	ENSP00000295571,ENSP00000373206
PH_hs_0000608	0.00294377	0.0248499	20.7183	5.58881	0.363111	0.509544	NA	NA	MANSC1	MANSC domain containing 1	1	54682	NM_018050.2	31542649	NP_060520.2	ENSG00000111261	ENST00000545735,ENST00000355566,ENST00000396349,ENST00000535902	ENSP00000445303,ENSP00000347765,ENSP00000379638,ENSP00000438205
PH_hs_0000609	2.97611e-09	8.86445e-33	1172.71	1248.24	0.171878	0.0842728	-0.527205	0.102637	CRTC1	CREB regulated transcription coactivator 1	1	23373	NM_001098482.1,NM_015321.2	148596987;148596964	NP_001091952.1,NP_056136.2	ENSG00000105662	ENST00000601916,ENST00000594658,ENST00000321949	ENSP00000469285,ENSP00000468893,ENSP00000323332
PH_hs_0000610	8.26366e-21	8.09585e-33	337.498	333.457	0.107728	0.0842189	-0.363994	0.0665483	ARHGEF4	Rho guanine nucleotide exchange factor (GEF) 4	1	50649	NM_015320.2,NM_032995.1	15011978;15011980	NP_056135.2,NP_127462.1	ENSG00000136002	ENST00000392953,ENST00000525839,ENST00000326016	ENSP00000376680,ENSP00000432267,ENSP00000316845
PH_hs_0000611	2.30502e-08	3.76448e-22	325.738	226.14	0.182958	0.1041	0.151285	0.640317	COPS3	COP9 constitutive photomorphogenic homolog subunit 3 (Arabidopsis)	1	8533	NM_001199125.1,NM_003653.3	312284089;312284088	NP_001186054.1,NP_003644.2	ENSG00000141030	ENST00000439936,ENST00000578317,ENST00000268717,ENST00000579716,ENST00000539941	ENSP00000413298,ENSP00000464572,ENSP00000268717,ENSP00000466153,ENSP00000437606
PH_hs_0000614	0.000161914	0.104719	23.9159	13.5588	0.278129	0.796741	NA	NA	ADAM11	ADAM metallopeptidase domain 11	1	4185	NM_002390.4	93141025	NP_002381.2	ENSG00000073670	ENST00000587773,ENST00000355638	ENSP00000465537,ENSP00000347856
PH_hs_0000615	1.97434e-13	7.22851e-15	189.062	186.715	0.137792	0.130001	-0.27319	0.284645	DBC1	deleted in bladder cancer 1	1	1620	NM_014618.2	148528999	NP_055433.2	ENSG00000078725	ENST00000265922,ENST00000373969	ENSP00000265922,ENSP00000363080
PH_hs_0000616	4.71723e-17	6.88713e-07	492.886	250.029	0.120312	0.207115	0.608478	0.115049	FBXL2	F-box and leucine-rich repeat protein 2	1	25827	NM_012157.3,NM_001171713.1	284447307;284447313	NP_036289.3,NP_001165184.1	ENSG00000153558	ENST00000538892,ENST00000422741	ENSP00000441228,ENSP00000406737
PH_hs_0000618	2.07547e-08	1.61989e-09	40.7825	40.0999	0.182338	0.168949	NA	NA	ARNT2	aryl-hydrocarbon receptor nuclear translocator 2	1	9915	NM_014862.3	68303554	NP_055677.3	ENSG00000172379	ENST00000533983,ENST00000303329	ENSP00000453651,ENSP00000307479
PH_hs_0000619	3.22748e-26	3.00941e-12	4669.04	3343.26	0.0949896	0.145366	0.151015	0.548132	STAU1	staufen, RNA binding protein, homolog 1 (Drosophila)	1	6780	NM_017453.2,NM_001037328.1,NM_017454.2,NM_017452.2,NM_004602.2	82659086;82659090;82659088;82659084;82659082	NP_059347.2,NP_001032405.1,NP_059348.2,NP_059346.2,NP_004593.2	ENSG00000124214	ENST00000371828,ENST00000371792,ENST00000371802,ENST00000340954,ENST00000347458,ENST00000360426,ENST00000371856	ENSP00000360893,ENSP00000360857,ENSP00000360867,ENSP00000345425,ENSP00000323443,ENSP00000353604,ENSP00000360922
PH_hs_0000620	1.22009e-20	5.77496e-13	1641.79	913.396	0.108212	0.140634	0.419636	0.114365	ZFAND3	zinc finger, AN1-type domain 3	1	60685	NM_021943.2	215276981	NP_068762.1	ENSG00000156639	ENST00000373391,ENST00000287218	ENSP00000362489,ENSP00000287218
PH_hs_0000622	1.12597e-06	8.99047e-15	129.563	176.164	0.211444	0.130475	-0.691891	0.0577677	CPNE6	copine VI (neuronal)	1	9362	NM_006032.2	12545386	NP_006023.1	ENSG00000100884	ENST00000216775,ENST00000397016	ENSP00000216775,ENSP00000380211
PH_hs_0000624	7.80769e-08	3.92773e-12	83.6643	94.8612	0.190652	0.146174	-0.342984	0.303517	IGSF21	immunoglobin superfamily, member 21	1	84966	NM_032880.4	304555593	NP_116269.3	ENSG00000117154	ENST00000412684,ENST00000251296	ENSP00000388681,ENSP00000251296
PH_hs_0000625	1.15851e-07	0.00227457	22.4563	10.4011	0.193352	0.352443	NA	NA	TENC1	tensin like C1 domain containing phosphatase (tensin 2)	1	23371	NM_198316.1,NM_170754.2,NM_015319.2	38787969;38787956;38787940	NP_938072.1,NP_736610.2,NP_056134.2	ENSG00000111077	ENST00000451358,ENST00000549700,ENST00000552570,ENST00000546602,ENST00000549311,ENST00000314250,ENST00000314276,ENST00000379902	ENSP00000393362,ENSP00000449361,ENSP00000447021,ENSP00000449363,ENSP00000446586,ENSP00000319684,ENSP00000319756,ENSP00000369232
PH_hs_0000626	1.77275e-12	6.74774e-24	3290.6	1853.44	0.143798	0.0998798	0.422112	0.103319	ARHGEF18	Rho/Rac guanine nucleotide exchange factor (GEF) 18	1	23370	NM_001130955.1,NM_015318.3	195972856;195972854	NP_001124427.1,NP_056133.2	ENSG00000104880	ENST00000594665,ENST00000359920,ENST00000319670	ENSP00000470729,ENSP00000352995,ENSP00000319200
PH_hs_0000629	1.3914e-15	1.74665e-23	308.844	303.507	0.126578	0.100832	-0.34244	0.170482	CORO1B	coronin, actin binding protein, 1B	1	57175	NM_001018070.2,NM_020441.2	342837722;65787330	NP_001018080.1,NP_065174.1	ENSG00000172725	ENST00000393893	ENSP00000377471
PH_hs_0000630	2.80096e-21	6.0059e-10	251.608	154.559	0.106414	0.164471	0.411477	0.165097	LARP1	La ribonucleoprotein domain family, member 1	1	23367	NM_015315.3	61102726	NP_056130.2	NA	NA	NA
PH_hs_0000631	6.17393e-19	0.0787825	1504.18	503.067	0.113488	0.707559	0.135173	0.547716	DNAJA3	DnaJ (Hsp40) homolog, subfamily A, member 3	1	9093	NM_001135110.2,NM_005147.5	345110648;345110647	NP_001128582.1,NP_005138.3	ENSG00000103423	ENST00000355296,ENST00000262375	ENSP00000347445,ENSP00000262375
PH_hs_0000633	2.67928e-07	1.11305e-07	66.556	34.361	0.199481	0.193073	NA	NA	KIAA0895	KIAA0895	1	23366	NM_015314.2,NM_001100425.1,NM_001199708.1,NM_001199707.1,NM_001199706.1	154426293;154426319;314122245;314122357;314122243	NP_056129.2,NP_001093895.1,NP_001186637.1,NP_001186636.1,NP_001186635.1	ENSG00000164542	ENST00000317020,ENST00000338533,ENST00000297063	ENSP00000319251,ENSP00000344805,ENSP00000297063
PH_hs_0000635	6.32903e-25	1.04563e-23	911.385	943.351	0.0976229	0.100315	-0.487394	0.0201101	DAK	dihydroxyacetone kinase 2 homolog (S. cerevisiae)	1	26007	NM_015533.3	92091576	NP_056348.2	NA	NA	NA
PH_hs_0000636	3.86945e-28	1.43471e-36	1467.15	1017.97	0.0914396	0.0795179	0.094338	0.627859	VARS2	valyl-tRNA synthetase 2, mitochondrial	1	57176	NM_001167734.1,NM_001167733.1,NM_020442.4	268370296;268370294;268370292	NP_001161206.1,NP_001161205.1,NP_065175.4	ENSG00000236178|ENSG00000206476|ENSG00000234032|ENSG00000223494|ENSG00000137411|ENSG00000230985	ENST00000549900,ENST00000553245,ENST00000383369|ENST00000550773,ENST00000552560,ENST00000383540|ENST00000547340,ENST00000549458,ENST00000450090|ENST00000551709,ENST00000546854,ENST00000415079|ENST00000542001,ENST00000416670,ENST00000541562,ENST00000321897|ENST00000548842,ENST00000548165,ENST00000428577	ENSP00000447763,ENSP00000447141,ENSP00000372860|ENSP00000446608,ENSP00000449862,ENSP00000373032|ENSP00000447478,ENSP00000449382,ENSP00000407805|ENSP00000448002,ENSP00000446839,ENSP00000400867|ENSP00000438200,ENSP00000394802,ENSP00000441000,ENSP00000316092|ENSP00000449456,ENSP00000447179,ENSP00000396754
PH_hs_0000637	0.408558	0.174769	2.01618	4.53627	4.32423	1.06896	NA	NA	ZNF385B	zinc finger protein 385B	1	151126	NM_001113398.1,NM_001113397.1,NM_152520.4,NR_049778.1	164663779;164663777;164663776;388490284	NP_001106869.1,NP_001106868.1,NP_689733.3,-	ENSG00000144331	ENST00000409692,ENST00000409343,ENST00000336917,ENST00000410066	ENSP00000386507,ENSP00000386379,ENSP00000338225,ENSP00000386845
PH_hs_0000638	1.04687e-30	3.10838e-23	1020.25	633.484	0.0872596	0.101422	0.252984	0.177801	NAV1	neuron navigator 1	1	89796	NM_020443.4,NM_001167738.1	267844810;267844812	NP_065176.3,NP_001161210.1	NA	NA	NA
PH_hs_0000639	7.47414e-14	1.84278e-30	2143.84	1644.66	0.135362	0.0876349	-0.0375017	0.884693	SEZ6L2	seizure related 6 homolog (mouse)-like 2	1	26470	NM_001243333.1,NM_001243332.1,NM_001114100.2,NM_001114099.2,NM_201575.3,NM_012410.3	343183404;343183402;343183401;343183400;343183397;343183396	NP_001230262.1,NP_001230261.1,NP_001107572.1,NP_001107571.1,NP_963869.2,NP_036542.1	ENSG00000174938	ENST00000537485,ENST00000308713,ENST00000350527,ENST00000346932	ENSP00000439412,ENSP00000312550,ENSP00000310206,ENSP00000319215
PH_hs_0000640	0.00021588	0.00534267	9.9906	5.01249	0.284101	0.391723	NA	NA	LRP5	low density lipoprotein receptor-related protein 5	1	4041	NM_002335.2	119709831	NP_002326.2	ENSG00000162337	ENST00000529702,ENST00000529993,ENST00000294304	ENSP00000435315,ENSP00000436652,ENSP00000294304
PH_hs_0000643	0.0213726	0.0605458	3.94205	2.53127	0.493537	0.645075	NA	NA	previous version conserved probe	NA	7	NA	NA	NA	NA	NA	NA	NA
PH_hs_0000644	6.82163e-06	3.15171e-18	1834.96	1295.12	0.22991	0.115916	0.0208803	0.956639	JTB	jumping translocation breakpoint	1	10899	NM_006694.3	156071502	NP_006685.1	ENSG00000143543	ENST00000368589,ENST00000356648,ENST00000271843	ENSP00000357578,ENSP00000349069,ENSP00000271843
PH_hs_0000645	4.9575e-18	5.94964e-19	952.014	602.858	0.116619	0.113435	0.222185	0.36502	CAB39	calcium binding protein 39	1	51719	NM_001130850.1,NM_001130849.1,NM_016289.3	195927021;195927019;195927018	NP_001124322.1,NP_001124321.1,NP_057373.1	ENSG00000135932	ENST00000258418	ENSP00000258418
PH_hs_0000646	4.60009e-21	4.56357e-20	211.165	135.839	0.107011	0.109904	0.377471	0.119637	TPRA1	transmembrane protein, adipocyte asscociated 1	1	131601	NM_001142646.2,NM_001136053.2,NR_073377.1	409971415;409971414;409971444	NP_001136118.1,NP_001129525.1,-	ENSG00000163870	ENST00000489960,ENST00000483868,ENST00000393400,ENST00000355552,ENST00000296210,ENST00000450633	ENSP00000418298,ENSP00000418827,ENSP00000377056,ENSP00000347748,ENSP00000296210,ENSP00000413428
PH_hs_0000648	2.48983e-15	3.26868e-32	1165.93	844.281	0.127756	0.0850592	0.0201468	0.927777	CPSF3L	cleavage and polyadenylation specific factor 3-like	1	54973	NM_001256462.1,NM_001256456.1,NM_001256463.1,NM_001256460.1,NM_017871.5	374253825;374253818;374253827;374253820;374253851	NP_001243391.1,NP_001243385.1,NP_001243392.1,NP_001243389.1,NP_060341.2	ENSG00000127054	ENST00000545578,ENST00000540437,ENST00000527098,ENST00000450926,ENST00000532772,ENST00000419704,ENST00000458452,ENST00000421495,ENST00000411962,ENST00000435064	ENSP00000444672,ENSP00000445001,ENSP00000431952,ENSP00000392848,ENSP00000431214,ENSP00000404886,ENSP00000433930,ENSP00000464436,ENSP00000400548,ENSP00000413493
PH_hs_0000649	9.80909e-45	1.12708e-25	9226.97	6109.98	0.0715092	0.0960701	0.312219	0.0829771	GIPC1	GIPC PDZ domain containing family, member 1	1	10755	NM_202468.2,NM_202494.2,NM_202470.2,NM_202469.2,NM_005716.3	386781397;386781418;386781411;386781406;386781390	NP_974197.1,NP_974223.1,NP_974199.1,NP_974198.1,NP_005707.1	ENSG00000123159	ENST00000393028,ENST00000393029,ENST00000345425,ENST00000393033	ENSP00000376748,ENSP00000376749,ENSP00000340698,ENSP00000376753
PH_hs_0000650	3.66291e-19	3.40066e-07	119.24	73.9104	0.112742	0.201331	0.258793	0.255835	MON1A	MON1 homolog A (yeast)	1	84315	NM_001142501.1,NM_032355.3	215820631;215820629	NP_001135973.1,NP_115731.2	ENSG00000164077	ENST00000417270,ENST00000455683,ENST00000296473	ENSP00000399613,ENSP00000404793,ENSP00000296473
PH_hs_0000651	0.0482837	0.120254	2.93396	3.10759	0.601783	0.851993	NA	NA	TMEM132B	transmembrane protein 132B	1	114795	NM_052907.2	89111952	NP_443139.2	NA	NA	NA
PH_hs_0000653	0.00112366	0.000114558	12.1874	13.5588	0.327285	0.271404	NA	NA	ASIC2	acid-sensing (proton-gated) ion channel 2	1	40	NM_001094.4,NM_183377.1	34452696;34452694	NP_001085.2,NP_899233.1	ENSG00000108684	ENST00000359872,ENST00000225823	ENSP00000352934,ENSP00000225823
PH_hs_0000656	9.19522e-17	1.39192e-38	3241	2579.74	0.121475	0.0772978	-0.0553016	0.794124	GPR56	G protein-coupled receptor 56	1	9289	NM_001145774.1,NM_001145773.1,NM_001145772.1,NM_001145771.1,NM_001145770.1,NM_201525.2,NM_201524.2,NM_005682.5	224809322;224809319;224809317;224809315;224809313;224809312;224809311;224809309	NP_001139246.1,NP_001139245.1,NP_001139244.1,NP_001139243.1,NP_001139242.1,NP_958933.1,NP_958932.1,NP_005673.3	ENSG00000205336	ENST00000379696,ENST00000379694,ENST00000456916,ENST00000538815,ENST00000388812,ENST00000540164,ENST00000562558,ENST00000388813,ENST00000562631,ENST00000567835,ENST00000568909,ENST00000568908,ENST00000564907	ENSP00000369018,ENSP00000369016,ENSP00000398034,ENSP00000444415,ENSP00000373464,ENSP00000444911,ENSP00000456620,ENSP00000373465,ENSP00000455351,ENSP00000456794,ENSP00000455215,ENSP00000457456,ENSP00000455245
PH_hs_0000657	0.000225663	0.000490257	22.095	15.3636	0.285055	0.303393	NA	NA	FGF13	fibroblast growth factor 13	1	2258	NM_001139502.1,NM_001139501.1,NM_001139500.1,NM_004114.3,NM_001139498.1,NM_033642.2	213417633;213417613;213417609;213417593;213417605;213417587	NP_001132974.1,NP_001132973.1,NP_001132972.1,NP_004105.1,NP_001132970.1,NP_378668.1	ENSG00000129682	ENST00000441825,ENST00000305414,ENST00000315930	ENSP00000409276,ENSP00000303391,ENSP00000322390
PH_hs_0000660	3.44765e-06	7.40703e-08	55.6403	24.9624	0.222376	0.1903	NA	NA	CSRNP1	cysteine-serine-rich nuclear protein 1	1	64651	NM_033027.3	224593753	NP_149016.2	ENSG00000144655	ENST00000514182,ENST00000273153	ENSP00000422532,ENSP00000273153
PH_hs_0000662	0.129682	0.19142	1.92587	2.10509	0.886607	1.1459	NA	NA	NA	NA	5	NA	NA	NA	NA	NA	NA	NA
PH_hs_0000663	1.46309e-33	5.38546e-15	2070.65	1370.03	0.083222	0.129369	0.185972	0.431283	MAP4K4	mitogen-activated protein kinase kinase kinase kinase 4	1	9448	NM_145686.3,NM_001242560.1,NM_001242559.1,NM_004834.4,NM_145687.3	336020354;336020359;336020357;336020352;336020356	NP_663719.2,NP_001229489.1,NP_001229488.1,NP_004825.3,NP_663720.1	ENSG00000233404	ENST00000414004	ENSP00000393556
PH_hs_0000665	8.2658e-13	6.53911e-24	207.078	152.932	0.141623	0.0998489	0.160669	0.569445	previous version conserved probe	NA	7	NA	NA	NA	NA	NA	NA	NA
PH_hs_0000666	1.10953e-35	2.22899e-14	1484.33	1634.92	0.0805601	0.132505	-0.545194	0.0239315	VAMP4	vesicle-associated membrane protein 4	1	8674	NM_003762.4,NM_001185127.1,NR_033704.1	297591829;297591830;297591832	NP_003753.2,NP_001172056.1,-	ENSG00000117533	ENST00000367740,ENST00000474047	ENSP00000356714,ENSP00000435933
PH_hs_0000667	2.1997e-13	2.28768e-15	119.782	104.762	0.138071	0.127582	0.0312729	0.913813	NA	NA	5	NA	NA	NA	NA	NA	NA	NA
PH_hs_0000669	0.000631532	0.000506971	7.97442	10.5513	0.31015	0.304263	NA	NA	IGSF11	immunoglobulin superfamily, member 11	1	152404	NM_152538.2,NM_001015887.1	62865873;62865875	NP_689751.2,NP_001015887.1	ENSG00000144847	ENST00000491903,ENST00000441144	ENSP00000417413,ENSP00000401240
PH_hs_0000670	8.84457e-08	4.02894e-09	82.6562	108.244	0.191493	0.173393	-0.545306	0.126702	SHISA7	shisa homolog 7 (Xenopus laevis)	1	729956	NM_001145176.1	223633889	NP_001138648.1	ENSG00000187902	ENST00000376325	ENSP00000365503
PH_hs_0000671	6.173e-09	2.19165e-20	126.785	95.5134	0.175596	0.108954	0.238662	0.500579	COPS4	COP9 constitutive photomorphogenic homolog subunit 4 (Arabidopsis)	1	51138	NM_001258006.1,NM_016129.2	384367992;38373689	NP_001244935.1,NP_057213.2	ENSG00000138663	ENST00000511653,ENST00000503682,ENST00000509317,ENST00000264389,ENST00000509093	ENSP00000424655,ENSP00000424791,ENSP00000425486,ENSP00000264389,ENSP00000425976
PH_hs_0000672	6.25779e-22	5.15508e-24	10648.7	7744.32	0.104672	0.0996152	0.18866	0.376591	HECA	headcase homolog (Drosophila)	1	51696	NM_016217.2	66933006	NP_057301.1	ENSG00000112406	ENST00000367658	ENSP00000356630
PH_hs_0000673	1.61505e-29	1.30398e-26	2132.73	1915.55	0.0891217	0.0942289	-0.249124	0.22122	DENND4B	DENN/MADD domain containing 4B	1	9909	NM_014856.2	148922919	NP_055671.2	ENSG00000198837	ENST00000361217	ENSP00000354597
PH_hs_0000674	1.72327e-30	4.01332e-07	1079.48	813.371	0.0875901	0.202646	0.0109234	0.974422	VWA9	von Willebrand factor A domain containing 9	1	81556	NM_001207059.1,NM_001207058.1,NR_045901.1,NR_045106.2,NR_045105.2,NR_045104.1,NR_045107.1	333470759;333470757;371933012;371933011;371933010;345478714;345478719	NP_001193988.1,NP_001193987.1,-	ENSG00000138614	ENST00000395644,ENST00000420799,ENST00000569491,ENST00000431261,ENST00000567744,ENST00000313182,ENST00000573314	ENSP00000379006,ENSP00000408429,ENSP00000456460,ENSP00000402898,ENSP00000457624,ENSP00000326379,ENSP00000458470
PH_hs_0000676	1.01144e-37	4.01416e-41	2799.02	1738.76	0.0782248	0.0747443	0.287646	0.0691854	MPDU1	mannose-P-dolichol utilization defect 1	1	9526	NM_004870.3,NR_024603.1	218749807;218749808	NP_004861.2,-	ENSG00000129255	ENST00000574558,ENST00000396501,ENST00000571822,ENST00000250124	ENSP00000461499,ENSP00000379758,ENSP00000458741,ENSP00000250124
PH_hs_0000678	1.04077e-30	3.23096e-23	987.649	851.171	0.0872557	0.101462	-0.222533	0.290644	GDPD5	glycerophosphodiester phosphodiesterase domain containing 5	1	81544	NM_030792.6	189571656	NP_110419.5	ENSG00000158555	ENST00000443276,ENST00000376282,ENST00000533805,ENST00000336898,ENST00000529721,ENST00000533784,ENST00000527820,ENST00000526177	ENSP00000396535,ENSP00000365459,ENSP00000435196,ENSP00000337972,ENSP00000433214,ENSP00000437049,ENSP00000437123,ENSP00000434050
PH_hs_0000679	2.43709e-22	9.2632e-12	503.706	680.842	0.103618	0.148872	-0.831872	0.00546707	GNG7	guanine nucleotide binding protein (G protein), gamma 7	1	2788	NM_052847.2	148922844	NP_443079.1	ENSG00000176533	ENST00000382159	ENSP00000371594
PH_hs_0000680	2.17955e-37	1.5896e-29	8475.62	6880.48	0.0785926	0.0891105	0.0151707	0.931244	HDAC6	histone deacetylase 6	1	10013	NM_006044.2	13128863	NP_006035.2	ENSG00000269101|ENSG00000094631	ENST00000599915,ENST00000597097,ENST00000595349|ENST00000430858,ENST00000376619,ENST00000334136	ENSP00000471577,ENSP00000471818,ENSP00000470544|ENSP00000397697,ENSP00000365804,ENSP00000334061
PH_hs_0000681	2.93813e-05	2.9206e-05	14.5722	14.035	0.248897	0.24881	NA	NA	SPAG16	sperm associated antigen 16	1	79582	NM_024532.4,NR_047660.1,NR_047659.1	385258213;385275073;385275072	NP_078808.3,-	ENSG00000144451	ENST00000374309,ENST00000451561,ENST00000406979,ENST00000331683	ENSP00000363428,ENSP00000416600,ENSP00000385496,ENSP00000332592
PH_hs_0000682	1.44137e-29	3.51365e-34	2098.09	1612.05	0.0890419	0.0824172	-0.0315293	0.867489	PRICKLE1	prickle homolog 1 (Drosophila)	1	144165	NM_001144883.1,NM_001144882.1,NM_001144881.1,NM_153026.2	222136683;222136681;222136679;222136677	NP_001138355.1,NP_001138354.1,NP_001138353.1,NP_694571.2	ENSG00000139174	ENST00000455697,ENST00000552240,ENST00000345127,ENST00000548696,ENST00000445766	ENSP00000401060,ENSP00000449819,ENSP00000345064,ENSP00000448359,ENSP00000398947
PH_hs_0000683	0.0247347	0.000477542	16.2271	35.6896	0.509029	0.302715	NA	NA	ASTN1	astrotactin 1	1	460	NM_004319.1	46488922	NP_004310.1	ENSG00000152092	ENST00000367654,ENST00000361833	ENSP00000356626,ENSP00000354536
PH_hs_0000684	9.51167e-13	2.03632e-30	746.297	538.493	0.142016	0.0877017	0.0343711	0.88701	DNAJB9	DnaJ (Hsp40) homolog, subfamily B, member 9	1	4189	NM_012328.2	313482783	NP_036460.1	ENSG00000128590	ENST00000249356	ENSP00000249356
PH_hs_0000685	1.9167e-27	1.43105e-25	3896.49	2593.83	0.0926775	0.0962806	0.218928	0.238906	PAFAH1B3	platelet-activating factor acetylhydrolase 1b, catalytic subunit 3 (29kDa)	1	5050	NM_001145940.1,NM_001145939.1,NM_002573.3	225543098;225543096;225543095	NP_001139412.1,NP_001139411.1,NP_002564.1	ENSG00000079462	ENST00000538771,ENST00000594989,ENST00000262890	ENSP00000444935,ENSP00000471933,ENSP00000262890
PH_hs_0000688	5.30562e-28	1.42245e-28	11661.9	12037	0.0916799	0.09069	-0.283881	0.14628	ITPA	inosine triphosphatase (nucleoside triphosphate pyrophosphatase)	1	3704	NM_033453.3,NR_052002.1,NR_052001.1,NR_052000.1,NM_001267623.1,NM_181493.2	390517017;390517023;390517022;390517021;390517019;390517018	NP_258412.1,-,NP_001254552.1,NP_852470.1	ENSG00000125877	ENST00000455664,ENST00000399838,ENST00000380113	ENSP00000413282,ENSP00000382732,ENSP00000369456
PH_hs_0000689	2.10403e-21	4.29003e-10	1773.99	1103.92	0.106075	0.163031	0.268486	0.428077	CCNY	cyclin Y	1	219771	NM_145012.4,NM_181698.2	190341111;190341109	NP_659449.3,NP_859049.2	NA	NA	NA
PH_hs_0000690	1.53437e-31	2.30346e-34	3285.79	2379.29	0.08602	0.0821833	0.0832887	0.620868	NETO2	neuropilin (NRP) and tolloid (TLL)-like 2	1	81831	NM_001201477.1,NM_018092.4	319996651;319996650	NP_001188406.1,NP_060562.3	ENSG00000171208	ENST00000303155	ENSP00000306726
PH_hs_0000691	1.53387e-17	2.03795e-21	284.799	287.895	0.118428	0.106037	-0.37957	0.106542	KIAA1644	KIAA1644	1	85352	NM_001099294.1	150010658	NP_001092764.1	ENSG00000138944	ENST00000381176	ENSP00000370568
PH_hs_0000692	8.6924e-12	1.5676e-38	2548.54	1509.57	0.148667	0.0773525	0.330766	0.190237	ACBD3	acyl-CoA binding domain containing 3	1	64746	NM_022735.3	29550827	NP_073572.2	ENSG00000182827	ENST00000366812	ENSP00000355777
PH_hs_0000693	1.71158e-25	5.68535e-41	5198.09	3544.52	0.0964393	0.0748893	0.219501	0.253793	FNBP4	formin binding protein 4	1	23360	NM_015308.2	158534058	NP_056123.2	ENSG00000109920	ENST00000263773	ENSP00000263773
PH_hs_0000694	3.12544e-25	9.25667e-28	3295.33	1880.93	0.096979	0.0921082	0.417964	0.0244565	RND3	Rho family GTPase 3	1	390	NM_005168.4,NM_001254738.1	362999163;362999084	NP_005159.1,NP_001241667.1	ENSG00000115963	ENST00000409557,ENST00000263895,ENST00000375734	ENSP00000386576,ENSP00000263895,ENSP00000364886
PH_hs_0000695	7.21575e-20	4.82995e-22	323.063	259.973	0.11051	0.104379	-0.0499238	0.82487	LPPR2	lipid phosphate phosphatase-related protein type 2	1	64748	NM_022737.2,NM_001170635.1	282400941;282400943	NP_073574.2,NP_001164106.1	ENSG00000105520	ENST00000591608,ENST00000251473	ENSP00000466898,ENSP00000251473
PH_hs_0000696	8.22344e-19	6.2472e-32	2622.89	2338.48	0.113904	0.0854578	-0.227753	0.332265	ASH2L	ash2 (absent, small, or homeotic)-like (Drosophila)	1	9070	NM_001261832.1,NM_001105214.2,NM_004674.4,NR_049736.1	387912534;387912533;387864277;387912536	NP_001248761.1,NP_001098684.1,NP_004665.2,-	ENSG00000129691	ENST00000545394,ENST00000250635,ENST00000521652,ENST00000428278,ENST00000517496,ENST00000343823	ENSP00000443606,ENSP00000250635,ENSP00000430259,ENSP00000395310,ENSP00000430889,ENSP00000340896
PH_hs_0000697	5.20945e-26	1.94054e-33	499.545	474.183	0.095399	0.0833841	-0.335789	0.0567758	DSTYK	dual serine/threonine and tyrosine protein kinase	1	25778	NM_199462.2,NM_015375.2	218563734;218563733	NP_955749.1,NP_056190.1	ENSG00000133059	ENST00000367160,ENST00000367162,ENST00000367161	ENSP00000356128,ENSP00000356130,ENSP00000356129
PH_hs_0000698	9.2526e-09	1.68262e-34	688.699	396.465	0.177764	0.0820107	0.355717	0.222757	UBR7	ubiquitin protein ligase E3 component n-recognin 7 (putative)	1	55148	NM_175748.3,NR_038150.1	154426321;331284185	NP_786924.2,-	ENSG00000012963	ENST00000416753,ENST00000013070	ENSP00000391706,ENSP00000013070
PH_hs_0000699	1.42641e-28	2.87905e-13	23404.8	24431	0.090692	0.138771	-0.201292	0.419968	CMC2	COX assembly mitochondrial protein 2 homolog (S. cerevisiae)	1	56942	NM_020188.3	215490013	NP_064573.1	ENSG00000103121	ENST00000564249,ENST00000570086,ENST00000219400,ENST00000486645,ENST00000570195,ENST00000561614	ENSP00000456841,ENSP00000454709,ENSP00000219400,ENSP00000456177,ENSP00000457106,ENSP00000455880
PH_hs_0000700	2.54798e-41	2.05864e-23	12555.6	11760.5	0.0745563	0.100999	-0.140658	0.444344	GORASP2	golgi reassembly stacking protein 2, 55kDa	1	26003	NM_001201428.1,NM_015530.4	319803019;319803018	NP_001188357.1,NP_056345.3	ENSG00000115806	ENST00000234160	ENSP00000234160
PH_hs_0000702	1.45691e-36	1.1315e-30	8042.24	5469.89	0.0795256	0.0873109	0.261438	0.146498	MOXD1	monooxygenase, DBH-like 1	1	26002	NM_015529.2	118421086	NP_056344.2	ENSG00000079931	ENST00000336749,ENST00000367963	ENSP00000336998,ENSP00000356940
PH_hs_0000705	3.03537e-26	3.95105e-09	1614.79	1401.27	0.0949375	0.173294	-0.187981	0.518228	SETD2	SET domain containing 2	1	29072	NM_014159.6	197313747	NP_054878.5	ENSG00000181555	ENST00000330022,ENST00000431180	ENSP00000332415,ENSP00000388349
PH_hs_0000706	9.35309e-10	2.97669e-16	168.312	100.676	0.166426	0.123605	0.538457	0.0959114	NUDT16L1	nudix (nucleoside diphosphate linked moiety X)-type motif 16-like 1	1	84309	NM_001193452.1,NM_032349.3	301336139;301336138	NP_001180381.1,NP_115725.1	ENSG00000168101	ENST00000405142,ENST00000586536,ENST00000304301	ENSP00000458144,ENSP00000468346,ENSP00000306670
PH_hs_0000708	5.02025e-05	1.01429e-19	459.682	256.867	0.257095	0.110967	0.377109	0.379762	FBXO45	F-box protein 45	1	200933	NM_001105573.1	157743246	NP_001099043.1	ENSG00000174013	ENST00000440469	ENSP00000389868
PH_hs_0000711	0.00444356	0.00258542	6.04855	6.96744	0.382209	0.357629	NA	NA	DOCK3	dedicator of cytokinesis 3	1	1795	NM_004947.4	304282221	NP_004938.1	NA	NA	NA
PH_hs_0000713	0.301165	0.291249	7.3349	2.95745	1.91919	1.81904	NA	NA	FAM19A1	family with sequence similarity 19 (chemokine (C-C motif)-like), member A1	1	407738	NM_001252216.1,NM_213609.3	356582303;356582302	NP_001239145.1,NP_998774.2	ENSG00000183662	ENST00000496687,ENST00000478136	ENSP00000417496,ENSP00000418575
PH_hs_0000714	2.81871e-38	4.90454e-43	15415.3	9921.34	0.0776238	0.0729795	0.403133	0.0146789	PCID2	PCI domain containing 2	1	55795	NM_001258213.1,NM_001258212.1,NM_001127202.2,NM_018386.3,NM_001127203.2	384871582;384871580;384871579;384871578;384871577	NP_001245142.1,NP_001245141.1,NP_001120674.1,NP_060856.2,NP_001120675.1	ENSG00000126226	ENST00000351317,ENST00000375457,ENST00000375459,ENST00000246505,ENST00000375477,ENST00000375479,ENST00000337344	ENSP00000327335,ENSP00000364606,ENSP00000364608,ENSP00000246505,ENSP00000364626,ENSP00000364628,ENSP00000337405
PH_hs_0000718	4.14558e-05	1.56972e-08	92.4124	45.4886	0.254076	0.180718	NA	NA	CBLN2	cerebellin 2 precursor	1	147381	NM_182511.3	187608376	NP_872317.1	ENSG00000141668	ENST00000269503,ENST00000585159	ENSP00000269503,ENSP00000463771
PH_hs_0000719	3.27561e-19	3.92528e-15	240.58	135.914	0.112584	0.128701	0.554926	0.01707	DNAL1	dynein, axonemal, light chain 1	1	83544	NM_031427.3,NM_001201366.1	318983926;318984124	NP_113615.2,NP_001188295.1	ENSG00000119661	ENST00000553645	ENSP00000452037
PH_hs_0000720	5.94674e-30	1.48935e-30	3301.85	3071.8	0.0884281	0.087493	-0.266335	0.121464	INSIG2	insulin induced gene 2	1	51141	NM_016133.2	38327532	NP_057217.2	ENSG00000125629	ENST00000411929	ENSP00000400126
PH_hs_0000723	8.73863e-33	2.19247e-21	4864	3969.04	0.0842643	0.106124	-0.0314877	0.877608	PIGG	phosphatidylinositol glycan anchor biosynthesis, class G	1	54872	NM_001127178.1,NM_017733.3	187608445;187608437	NP_001120650.1,NP_060203.3	ENSG00000174227	ENST00000296306,ENST00000383028,ENST00000504346,ENST00000453061,ENST00000310340	ENSP00000296306,ENSP00000372494,ENSP00000424800,ENSP00000415203,ENSP00000311750
PH_hs_0000724	4.07513e-30	4.2554e-26	1777.73	977.042	0.0881698	0.0952254	0.435472	0.0156022	ANAPC5	anaphase promoting complex subunit 5	1	51433	NM_001137559.1,NM_016237.4	213385322;213385321	NP_001131031.1,NP_057321.2	ENSG00000089053	ENST00000544314,ENST00000344395,ENST00000535482,ENST00000261819,ENST00000541887,ENST00000441917,ENST00000539079	ENSP00000439207,ENSP00000343787,ENSP00000438754,ENSP00000261819,ENSP00000439875,ENSP00000415061,ENSP00000437857
PH_hs_0000726	0.000297328	1.51743e-07	33.2597	36.6663	0.291202	0.195264	NA	NA	SCRG1	stimulator of chondrogenesis 1	1	11341	NM_007281.2	240120081	NP_009212.1	ENSG00000164106	ENST00000512188,ENST00000296506	ENSP00000425404,ENSP00000296506
PH_hs_0000729	1.73837e-19	1.54914e-19	861.022	488.567	0.111701	0.111543	0.384307	0.122244	CAPN7	calpain 7	1	23473	NM_014296.2	41327720	NP_055111.1	ENSG00000131375	ENST00000443567	ENSP00000394708
PH_hs_0000730	2.37997e-12	2.80351e-16	85.5071	63.0073	0.144664	0.123494	NA	NA	CMPK2	cytidine monophosphate (UMP-CMP) kinase 2, mitochondrial	1	129607	NM_207315.3,NR_046236.1	374429550;374429555	NP_997198.2,-	ENSG00000134326	ENST00000256722	ENSP00000256722
PH_hs_0000731	6.36731e-33	1.44316e-21	821.802	527.414	0.0840768	0.105633	0.209065	0.311582	RNF167	ring finger protein 167	1	26001	NM_015528.1	14149701	NP_056343.1	ENSG00000108523	ENST00000576965,ENST00000572382,ENST00000575400,ENST00000576229,ENST00000575111,ENST00000262482,ENST00000572430,ENST00000571816	ENSP00000466753,ENSP00000460024,ENSP00000460991,ENSP00000458189,ENSP00000460190,ENSP00000262482,ENSP00000458794,ENSP00000459324
PH_hs_0000732	8.40817e-05	1.4911e-06	56.1138	23.5837	0.265774	0.214039	NA	NA	previous version conserved probe	NA	7	NA	NA	NA	NA	NA	NA	NA
PH_hs_0000733	3.21763e-05	6.53645e-15	413.183	265.339	0.250234	0.129784	0.200304	0.640741	ZNF259	zinc finger protein 259	1	8882	NM_003904.3	54114987	NP_003895.1	ENSG00000109917	ENST00000227322,ENST00000444935,ENST00000429220	ENSP00000227322,ENSP00000390391,ENSP00000394495
PH_hs_0000734	4.58117e-12	5.85149e-10	104.224	87.4676	0.146647	0.164358	0.10676	0.743974	DHX35	DEAH (Asp-Glu-Ala-His) box polypeptide 35	1	60625	NM_001190809.1,NM_021931.3,NR_033905.1	299829254;299829256;299829257	NP_001177738.1,NP_068750.2,-	ENSG00000101452	ENST00000373323,ENST00000484417,ENST00000252011,ENST00000373325	ENSP00000362420,ENSP00000432603,ENSP00000252011,ENSP00000362422
PH_hs_0000735	1.15982e-28	4.32392e-15	708.747	903.212	0.0905393	0.128904	-0.775466	0.00171241	RAD1	RAD1 homolog (S. pombe)	1	5810	NM_002853.3,NR_026591.1	76881813;221316656	NP_002844.1,-	ENSG00000113456	ENST00000341754	ENSP00000340879
PH_hs_0000736	1.91022e-34	1.32911e-12	5880.33	4386.1	0.0820803	0.142965	0.11884	0.631632	SEMA4C	sema domain, immunoglobulin domain (Ig), transmembrane domain (TM) and short cytoplasmic domain, (semaphorin) 4C	1	54910	NM_017789.4	157388901	NP_060259.4	ENSG00000168758	ENST00000305476	ENSP00000306844
PH_hs_0000737	6.41601e-08	4.32187e-08	35.7421	40.3259	0.18935	0.186806	NA	NA	CYTH4	cytohesin 4	1	27128	NM_013385.3	197100456	NP_037517.1	ENSG00000100055	ENST00000248901	ENSP00000248901
PH_hs_0000739	1.03595e-06	6.20791e-08	38.947	49.2726	0.210691	0.189134	NA	NA	GABRG2	gamma-aminobutyric acid (GABA) A receptor, gamma 2	1	2566	NM_198903.2,NM_000816.3,NM_198904.2	189083761;189083760;189083759	NP_944493.2,NP_000807.2,NP_944494.1	ENSG00000113327	ENST00000393933,ENST00000523372,ENST00000522990,ENST00000361925	ENSP00000377510,ENSP00000430124,ENSP00000430732,ENSP00000354651
PH_hs_0000740	2.04877e-22	8.5266e-15	378.974	285.786	0.103427	0.130359	0.0329367	0.894467	NEK9	NIMA-related kinase 9	1	91754	NM_033116.4	222136640	NP_149107.4	NA	NA	NA
PH_hs_0000742	1.24845e-08	4.50809e-06	30.8896	18.045	0.179421	0.22525	NA	NA	ACSS1	acyl-CoA synthetase short-chain family member 1	1	84532	NM_001252675.1,NM_001252677.1,NM_001252676.1,NM_032501.3	358248204;358248216;358248210;358248199	NP_001239604.1,NP_001239606.1,NP_001239605.1,NP_115890.2	ENSG00000154930	ENST00000537502,ENST00000323482	ENSP00000439304,ENSP00000316924
PH_hs_0000743	0.0145064	0.00836945	4.03236	6.54126	0.45802	0.417991	NA	NA	CACNG3	calcium channel, voltage-dependent, gamma subunit 3	1	10368	NM_006539.3	313482864	NP_006530.1	ENSG00000006116	ENST00000005284	ENSP00000005284
PH_hs_0000744	1.207e-21	3.96809e-25	4425.1	3512.18	0.105425	0.0971954	-0.0106338	0.960248	SEC24B	SEC24 family, member B (S. cerevisiae)	1	10427	NM_006323.2,NM_001042734.1	112382211;112382213	NP_006314.2,NP_001036199.1	ENSG00000138802	ENST00000265175	ENSP00000265175
PH_hs_0000746	5.61667e-23	4.95328e-30	1683.13	1140.07	0.102038	0.0883029	0.133257	0.532666	USP24	ubiquitin specific peptidase 24	1	23358	NM_015306.2	260064008	NP_056121.2	ENSG00000162402	ENST00000407756,ENST00000294383	ENSP00000385700,ENSP00000294383
PH_hs_0000747	2.2728e-14	7.38265e-31	694.372	833.93	0.13255	0.0870302	-0.699891	0.00852196	CORO7|CORO7-PAM16	coronin 7|CORO7-PAM16 readthrough	4	79585|100529144	NM_001201473.1,NM_001201472.1,NM_024535.4|NM_001201479.1	319918856;319918854;319918853|319918872	NP_001188402.1,NP_001188401.1,NP_078811.3|NP_001188408.1	ENSG00000262246|ENSG00000103426	ENST00000539968,ENST00000576637,ENST00000574025,ENST00000537233,ENST00000571227,ENST00000251166|ENST00000575334,ENST00000572467	ENSP00000446221,ENSP00000460177,ENSP00000461702,ENSP00000440460,ENSP00000458459,ENSP00000251166|ENSP00000458607,ENSP00000460885
PH_hs_0000748	2.9284e-13	7.22269e-31	1758.99	1469.55	0.138816	0.0870158	-0.168252	0.476924	PEX3	peroxisomal biogenesis factor 3	1	8504	NM_003630.2	196259812	NP_003621.1	ENSG00000034693	ENST00000367591	ENSP00000356563
PH_hs_0000749	5.37251e-19	9.01851e-13	160.955	145.84	0.113288	0.141867	-0.0802791	0.798126	CRY2	cryptochrome 2 (photolyase-like)	1	1408	NM_021117.3,NM_001127457.1	188536099;188536102	NP_066940.2,NP_001120929.1	ENSG00000121671	ENST00000443527	ENSP00000406751
PH_hs_0000751	2.67326e-29	2.40713e-32	6216	6523.52	0.0894777	0.0848728	-0.364152	0.0550516	SMG8	smg-8 homolog, nonsense mediated mRNA decay factor (C. elegans)	1	55181	NM_018149.6	116812581	NP_060619.4	ENSG00000167447|ENSG00000265303	ENST00000300917,ENST00000582469,ENST00000543872|ENST00000577660	ENSP00000300917,ENSP00000462931,ENSP00000438748|ENSP00000464167
PH_hs_0000752	2.22312e-39	7.26647e-16	5235.89	3767.56	0.0764691	0.1253	0.15487	0.481505	PHF13	PHD finger protein 13	1	148479	NM_153812.2	167466269	NP_722519.2	ENSG00000116273	ENST00000377648	ENSP00000366876
PH_hs_0000753	1.00179e-41	2.46078e-36	11324.2	7304.17	0.0741745	0.0797889	0.365023	0.0234398	SFRP1	secreted frizzled-related protein 1	1	6422	NM_003012.4	257196278	NP_003003.3	ENSG00000104332	ENST00000379845,ENST00000220772	ENSP00000369174,ENSP00000220772
PH_hs_0000755	0.00104653	3.13794e-07	24.2845	33.0825	0.325024	0.200701	NA	NA	HECTD4	HECT domain containing E3 ubiquitin protein ligase 4	1	283450	NM_001109662.3	359718911	NP_001103132.3	ENSG00000173064	ENST00000550968	ENSP00000449652
PH_hs_0000756	5.43715e-08	1.41004e-06	25.5709	18.4711	0.188272	0.213515	NA	NA	previous version conserved probe	NA	7	NA	NA	NA	NA	NA	NA	NA
PH_hs_0000757	4.73973e-12	6.977e-09	644.09	585.32	0.146753	0.176244	-0.260138	0.431117	CLDN1	claudin 1	1	9076	NM_021101.4	296785063	NP_066924.1	ENSG00000163347	ENST00000295522	ENSP00000295522
PH_hs_0000758	3.16257e-05	2.48235e-15	94.165	113.282	0.249979	0.12775	-0.0316146	0.884564	TMEM19	transmembrane protein 19	1	55266	NM_018279.3	89145418	NP_060749.2	ENSG00000139291	ENST00000547816	ENSP00000449176
PH_hs_0000759	6.96131e-11	2.10722e-29	498.781	272.605	0.155842	0.0893091	0.464128	0.11652	MAD1L1	MAD1 mitotic arrest deficient-like 1 (yeast)	1	8379	NM_001013837.1,NM_001013836.1,NM_003550.2	62243373;62243368;62243331	NP_001013859.1,NP_001013858.1,NP_003541.2	ENSG00000002822	ENST00000265854,ENST00000437877,ENST00000450235,ENST00000406869,ENST00000399654,ENST00000402746	ENSP00000265854,ENSP00000394069,ENSP00000394886,ENSP00000385334,ENSP00000382562,ENSP00000384155
PH_hs_0000760	1.02982e-05	1.17093e-21	451.678	190.727	0.234834	0.10539	0.805755	0.0503168	previous version conserved probe	NA	7	NA	NA	NA	NA	NA	NA	NA
PH_hs_0000761	1.235e-27	2.41053e-11	363.333	350.579	0.0923325	0.15206	-0.319679	0.251482	ATG4C	autophagy related 4C, cysteine peptidase	1	84938	NM_032852.3,NM_178221.2	320118918;320118919	NP_116241.2,NP_835739.1	NA	NA	NA
PH_hs_0000762	2.8026e-44	3.67604e-29	9491.74	10236.9	0.0719086	0.089705	-0.367212	0.0316287	CLIP3	CAP-GLY domain containing linker protein 3	1	25999	NM_001199570.1,NM_015526.2	313851096;313851095	NP_001186499.1,NP_056341.1	ENSG00000105270	ENST00000360535	ENSP00000353732
PH_hs_0000763	1.49291e-20	0.0913157	167.553	52.9111	0.108466	0.750358	0.424638	0.0824081	REEP1	receptor accessory protein 1	1	65055	NM_001164732.1,NM_001164731.1,NM_001164730.1,NM_022912.2	257900517;257900513;257900515;169808395	NP_001158204.1,NP_001158203.1,NP_001158202.1,NP_075063.1	ENSG00000068615	ENST00000535845,ENST00000538924,ENST00000541910,ENST00000165698	ENSP00000437567,ENSP00000438346,ENSP00000442681,ENSP00000165698
PH_hs_0000764	9.02215e-17	3.50117e-31	1034.92	563.031	0.121442	0.0865461	0.439497	0.0402294	BTBD6	BTB (POZ) domain containing 6	1	90135	NM_033271.2	225543406	NP_150374.2	ENSG00000184887	ENST00000327471,ENST00000536364,ENST00000463376,ENST00000392554	ENSP00000329361,ENSP00000443091,ENSP00000418150,ENSP00000376337
PH_hs_0000765	6.12885e-22	8.29217e-28	17345.9	15694.2	0.104648	0.0920231	-0.0499898	0.811023	PITPNB|LOC100996302	phosphatidylinositol transfer protein, beta|uncharacterized LOC100996302	4	23760|100996302	NM_012399.3|XR_159136.1	51873061|397139885	NP_036531.1|-	ENSG00000180957	ENST00000455418,ENST00000320996,ENST00000335272	ENSP00000405179,ENSP00000321266,ENSP00000334738
PH_hs_0000766	1.18362e-20	6.60864e-23	803.888	450.498	0.108174	0.10221	0.408538	0.0534247	PHLDB2	pleckstrin homology-like domain, family B, member 2	1	90102	NM_001134439.1,NM_001134438.1,NM_001134437.1,NM_145753.2	197313731;197313729;197313727;197313726	NP_001127911.1,NP_001127910.1,NP_001127909.1,NP_665696.1	ENSG00000144824	ENST00000412622,ENST00000495180,ENST00000481953,ENST00000393925,ENST00000431670,ENST00000393923	ENSP00000405292,ENSP00000420303,ENSP00000418319,ENSP00000377502,ENSP00000405405,ENSP00000377500
PH_hs_0000767	1.63902e-29	1.06131e-21	8717.41	7468.78	0.089132	0.105276	-0.0543789	0.793073	TFB2M	transcription factor B2, mitochondrial	1	64216	NM_022366.2	210147473	NP_071761.1	ENSG00000162851	ENST00000366514	ENSP00000355471
PH_hs_0000768	8.17053e-30	1.72307e-38	1213.38	949.295	0.0886469	0.077396	-0.0840156	0.602351	EPN2	epsin 2	1	22905	NM_014964.4,NM_001102664.1,NM_148921.3	156671214;156671218;156671216	NP_055779.2,NP_001096134.1,NP_683723.2	ENSG00000072134	ENST00000347697,ENST00000395626,ENST00000314728	ENSP00000261495,ENSP00000378988,ENSP00000320543
PH_hs_0000771	0.00141234	1.94428e-05	51.6299	24.336	0.334874	0.243072	NA	NA	HAUS5	HAUS augmin-like complex, subunit 5	1	23354	NM_015302.1	149944679	NP_056117.1	ENSG00000249115	ENST00000203166	ENSP00000439056
PH_hs_0000773	5.59652e-08	4.23612e-23	5306.56	3622.26	0.188459	0.101743	0.174275	0.590005	TM2D2	TM2 domain containing 2	1	83877	NM_001024381.1,NM_001024380.1,NM_031940.3,NM_078473.2	66932896;66932894;66932892;66932891	NP_001019552.1,NP_001019551.1,NP_114146.3,NP_510882.1	ENSG00000169490	ENST00000397070	ENSP00000380260
PH_hs_0000774	1.92435e-24	6.61221e-39	13372.8	16207.9	0.0986643	0.0769583	-0.487637	0.0165641	ATP6V0B	ATPase, H+ transporting, lysosomal 21kDa, V0 subunit b	1	533	NM_001039457.1,NM_004047.3	86792633;86792636	NP_001034546.1,NP_004038.1	ENSG00000117410	ENST00000498664,ENST00000236067,ENST00000532642,ENST00000472174	ENSP00000434094,ENSP00000236067,ENSP00000434729,ENSP00000431605
PH_hs_0000776	2.28595e-20	2.91733e-24	1982.24	2546.75	0.109008	0.0990625	-0.757178	0.000637308	ETHE1	ethylmalonic encephalopathy 1	1	23474	NM_014297.3	41327740	NP_055112.2	ENSG00000105755	ENST00000292147	ENSP00000292147
PH_hs_0000777	6.62421e-33	8.54435e-22	7185.58	4854.62	0.0841002	0.105027	0.266859	0.171421	MFSD1	major facilitator superfamily domain containing 1	1	64747	NM_022736.2,NM_001167903.1	269847415;269847421	NP_073573.2,NP_001161375.1	ENSG00000118855	ENST00000264266,ENST00000392813,ENST00000471500,ENST00000480292,ENST00000484166,ENST00000415822	ENSP00000264266,ENSP00000376560,ENSP00000420816,ENSP00000419467,ENSP00000417950,ENSP00000403117
PH_hs_0000778	3.77107e-35	1.66481e-14	669.995	437.238	0.0812032	0.131842	0.202451	0.409869	C9orf123	chromosome 9 open reading frame 123	1	90871	NM_033428.1	62955828	NP_219500.1	ENSG00000137038	ENST00000358227	ENSP00000350961
PH_hs_0000779	2.35804e-37	1.56695e-21	20300	17792.5	0.0786306	0.105729	0.0197435	0.918327	REXO2	REX2, RNA exonuclease 2 homolog (S. cerevisiae)	1	25996	NM_015523.3	224496105	NP_056338.2	ENSG00000076043	ENST00000538791,ENST00000538403,ENST00000539788,ENST00000546316,ENST00000544827,ENST00000539275,ENST00000265881	ENSP00000441171,ENSP00000442162,ENSP00000446189,ENSP00000437380,ENSP00000441844,ENSP00000443842,ENSP00000265881
PH_hs_0000780	3.31806e-31	1.43489e-16	945.399	1057.98	0.0865115	0.122269	-0.58837	0.015951	CHAMP1	chromosome alignment maintaining phosphoprotein 1	1	283489	NM_001164145.1,NM_001164144.1,NM_032436.2	255918140;255918138;255918137	NP_001157617.1,NP_001157616.1,NP_115812.1	ENSG00000198824|ENSG00000260117	ENST00000361283|ENST00000570246	ENSP00000354730|ENSP00000454941
PH_hs_0000781	3.6442e-09	4.97868e-25	6091.77	5797.04	0.172887	0.0974025	-0.250334	0.405689	FUNDC1	FUN14 domain containing 1	1	139341	NM_173794.3	216547843	NP_776155.1	ENSG00000069509	ENST00000378045	ENSP00000367284
PH_hs_0000782	3.87874e-13	1.00604e-18	358.336	228.093	0.13956	0.114199	0.285398	0.271235	FKBP5	FK506 binding protein 5	1	2289	NM_001145776.1,NM_001145775.1,NM_004117.3	224809328;224809326;224809310	NP_001139248.1,NP_001139247.1,NP_004108.1	ENSG00000096060	ENST00000539068,ENST00000357266,ENST00000536438,ENST00000337746	ENSP00000441205,ENSP00000349811,ENSP00000444810,ENSP00000338160
PH_hs_0000783	3.86394e-11	1.69544e-25	522.54	332.055	0.153709	0.0964309	0.244192	0.354323	BLOC1S4	biogenesis of lysosomal organelles complex-1, subunit 4, cappuccino	1	55330	NM_018366.2	40805834	NP_060836.1	ENSG00000186222	ENST00000320776	ENSP00000318128
PH_hs_0000785	3.63079e-23	6.31937e-26	612.939	250.776	0.101583	0.0955656	0.902313	1.66451e-05	C19orf25	chromosome 19 open reading frame 25	1	148223	NM_152482.2	154240705	NP_689695.2	ENSG00000119559	ENST00000588871,ENST00000436106	ENSP00000465469,ENSP00000397394
PH_hs_0000786	1.89012e-06	7.90675e-11	70.3784	72.0798	0.216304	0.156316	NA	NA	TCERG1L	transcription elongation regulator 1-like	1	256536	NM_174937.3	148727263	NP_777597.2	ENSG00000176769	ENST00000368642	ENSP00000357631
PH_hs_0000787	2.62993e-31	2.11767e-17	2839.66	3176.73	0.0863625	0.11896	-0.52831	0.0180563	TMEM218	transmembrane protein 218	1	219854	NM_001258247.1,NM_001258244.1,NM_001258240.1,NM_001258245.1,NM_001258241.1,NM_001258238.1,NM_001258246.1,NM_001080546.2,NM_001258243.1,NM_001258242.1,NM_001258239.1,NR_047586.1,NR_047587.1,NR_047588.1,NR_047589.1,NR_047591.1,NR_047590.1,NR_047592.1	384871616;384871610;384871597;384871612;384871599;384871592;384871614;384871607;384871604;384871602;384871595;384871594;384871601;384871606;384871608;384871618;384871609;384871619	NP_001245176.1,NP_001245173.1,NP_001245169.1,NP_001245174.1,NP_001245170.1,NP_001245167.1,NP_001245175.1,NP_001074015.1,NP_001245172.1,NP_001245171.1,NP_001245168.1,-	ENSG00000150433	ENST00000455225,ENST00000279968,ENST00000532407,ENST00000532156,ENST00000528724,ENST00000531909	ENSP00000399803,ENSP00000279968,ENSP00000434597,ENSP00000433023,ENSP00000436578,ENSP00000436596
PH_hs_0000788	4.76334e-11	7.31825e-12	136.363	154.309	0.154457	0.148116	-0.393475	0.171059	FES	feline sarcoma oncogene	1	2242	NM_001143785.1,NM_001143784.1,NM_001143783.1,NM_002005.3	219842235;219842232;219842229;219842226	NP_001137257.1,NP_001137256.1,NP_001137255.1,NP_001996.1	ENSG00000182511	ENST00000414248,ENST00000328850	ENSP00000414629,ENSP00000331504
PH_hs_0000789	3.2829e-12	3.66286e-10	69.8366	35.0374	0.145628	0.162367	NA	NA	HIST1H1C	histone cluster 1, H1c	1	3006	NM_005319.3	21071025	NP_005310.1	ENSG00000187837	ENST00000343677	ENSP00000339566
PH_hs_0000790	2.41387e-12	1.84552e-11	107.775	90.375	0.144706	0.151149	0.09841	0.714757	MFSD3	major facilitator superfamily domain containing 3	1	113655	NM_138431.1	19923956	NP_612440.1	ENSG00000167700	ENST00000301327	ENSP00000301327
PH_hs_0000792	7.04891e-21	1.01739e-37	25428.1	20661	0.107532	0.0782276	0.136989	0.517216	DYNC1H1	dynein, cytoplasmic 1, heavy chain 1	1	1778	NM_001376.4	209413718	NP_001367.2	ENSG00000197102	ENST00000360184	ENSP00000348965
PH_hs_0000794	2.63911e-18	2.52234e-44	16695.2	18382.7	0.115644	0.0718682	-0.330401	0.110775	MRPL27	mitochondrial ribosomal protein L27	1	51264	NM_016504.2	22547127	NP_057588.1	ENSG00000108826	ENST00000511860,ENST00000442592,ENST00000503633,ENST00000225969,ENST00000508200,ENST00000507088	ENSP00000426037,ENSP00000388915,ENSP00000425126,ENSP00000225969,ENSP00000424321,ENSP00000421865
PH_hs_0000795	1.35698e-32	5.63743e-33	490.45	375.412	0.084527	0.0840051	-0.014084	0.942023	HDHD3	haloacid dehalogenase-like hydrolase domain containing 3	1	81932	NM_031219.2	31377665	NP_112496.1	ENSG00000119431	ENST00000374180,ENST00000238379	ENSP00000363295,ENSP00000238379
PH_hs_0000796	2.85396e-06	4.57404e-05	16.9569	15.5638	0.220413	0.255614	NA	NA	OSBP2	oxysterol binding protein 2	1	23762	NM_030758.3	75905817	NP_110385.1	ENSG00000184792	ENST00000535268,ENST00000437268,ENST00000382310,ENST00000403222,ENST00000433183,ENST00000401475,ENST00000446658	ENSP00000438713,ENSP00000389200,ENSP00000371747,ENSP00000384213,ENSP00000392362,ENSP00000385254,ENSP00000392080
PH_hs_0000797	5.15246e-27	6.18176e-39	5431.29	2620.19	0.093468	0.0769278	0.701844	0.000412395	NDUFV1	NADH dehydrogenase (ubiquinone) flavoprotein 1, 51kDa	1	4723	NM_001166102.1,NM_007103.3	260656004;164664491	NP_001159574.1,NP_009034.2	ENSG00000167792	ENST00000533919,ENST00000415352,ENST00000529927,ENST00000532244,ENST00000532303,ENST00000322776	ENSP00000435199,ENSP00000395368,ENSP00000436766,ENSP00000435202,ENSP00000432015,ENSP00000322450
PH_hs_0000798	2.07731e-28	3.29485e-31	842.281	628.568	0.0909715	0.086507	-0.0156021	0.937346	SMAP2	small ArfGAP2	1	64744	NM_001198980.1,NM_001198979.1,NM_001198978.1,NM_022733.2	312176434;312176432;312176430;312222761	NP_001185909.1,NP_001185908.1,NP_001185907.1,NP_073570.1	ENSG00000084070	ENST00000539317,ENST00000372708,ENST00000372718	ENSP00000442835,ENSP00000361793,ENSP00000361803
PH_hs_0000799	2.02795e-28	3.76428e-37	14367.2	14285.7	0.0909535	0.0788576	-0.205909	0.26151	CALU	calumenin	1	813	NM_001199674.1,NM_001199673.1,NM_001199672.1,NM_001199671.1,NM_001130674.2,NM_001219.4	314122182;314122180;314122178;314122176;314122175;314122174	NP_001186603.1,NP_001186602.1,NP_001186601.1,NP_001186600.1,NP_001124146.1,NP_001210.1	ENSG00000128595	ENST00000538546,ENST00000535011,ENST00000535623,ENST00000542996,ENST00000249364	ENSP00000438994,ENSP00000442110,ENSP00000439139,ENSP00000438248,ENSP00000249364
PH_hs_0000800	3.81311e-21	8.27284e-39	5009.43	3887.58	0.106784	0.0770601	0.0354002	0.868022	KLHL21	kelch-like 21 (Drosophila)	1	9903	NM_014851.2	55925607	NP_055666.2	ENSG00000162413	ENST00000377663,ENST00000377658	ENSP00000366891,ENSP00000366886
PH_hs_0000801	1.51981e-12	1.7931e-18	549.839	344.386	0.143351	0.115059	0.260813	0.362006	CDIP1	cell death-inducing p53 target 1	1	29965	NM_001199056.1,NM_001199055.1,NM_001199054.1,NM_013399.2	312261264;312261262;312261260;118344449	NP_001185985.1,NP_001185984.1,NP_001185983.1,NP_037531.2	ENSG00000089486	ENST00000399599,ENST00000563332	ENSP00000382508,ENSP00000454994
PH_hs_0000802	2.40533e-19	3.04972e-40	4621.33	3740.11	0.112151	0.0756009	-0.0339267	0.87454	FIBP	fibroblast growth factor (acidic) intracellular binding protein	1	9158	NM_198897.1,NM_004214.4	38683848;38683847	NP_942600.1,NP_004205.2	ENSG00000172500	ENST00000531115,ENST00000357519,ENST00000338369	ENSP00000431457,ENSP00000350124,ENSP00000344572
PH_hs_0000803	1.08064e-15	2.15667e-17	483.515	315.238	0.126076	0.11899	0.228811	0.417884	LRRC20	leucine rich repeat containing 20	1	55222	NM_207119.1,NM_018239.2,NM_018205.2	46397368;46397372;46397371	NP_997002.1,NP_060709.2,NP_060675.1	ENSG00000172731	ENST00000395010,ENST00000395011,ENST00000357631,ENST00000358141,ENST00000373224,ENST00000355790	ENSP00000378457,ENSP00000378458,ENSP00000350255,ENSP00000350860,ENSP00000362321,ENSP00000348043
PH_hs_0000804	2.0833e-27	4.64531e-25	304.029	141.002	0.0927433	0.0973391	0.815034	0.00018595	RHBDD2	rhomboid domain containing 2	1	57414	NM_001040457.1,NM_001040456.1	94818878;94818789	NP_001035547.1,NP_001035546.1	ENSG00000262744|ENSG00000005486	ENST00000573423,ENST00000573800,ENST00000574493,ENST00000576689|ENST00000318622,ENST00000428119,ENST00000454791,ENST00000006777	ENSP00000461474,ENSP00000460307,ENSP00000458798,ENSP00000458945|ENSP00000314144,ENSP00000391232,ENSP00000403507,ENSP00000006777
PH_hs_0000805	1.53503e-22	2.06927e-28	9915.01	8161.52	0.103112	0.0909686	0.00946137	0.963018	TINF2	TERF1 (TRF1)-interacting nuclear factor 2	1	26277	NM_001099274.1,NM_012461.2	151101265;151101234	NP_001092744.1,NP_036593.2	ENSG00000092330	ENST00000538777,ENST00000540705,ENST00000558566,ENST00000559969,ENST00000267415,ENST00000399423,ENST00000560019	ENSP00000437495,ENSP00000442154,ENSP00000453025,ENSP00000452800,ENSP00000267415,ENSP00000382350,ENSP00000453113
PH_hs_0000806	2.67279e-09	1.68411e-40	4032.52	2539.74	0.171349	0.075347	0.266573	0.364379	MRC2	mannose receptor, C type 2	1	9902	NM_006039.4	375268685	NP_006030.2	ENSG00000011028	ENST00000446119,ENST00000303375	ENSP00000400445,ENSP00000307513
PH_hs_0000807	1.56723e-18	8.02937e-20	1988.14	1494	0.114857	0.110653	-0.00316401	0.988791	MKRN1	makorin ring finger protein 1	1	23608	NM_013446.3	223468619	NP_038474.2	ENSG00000133606	ENST00000255977	ENSP00000255977
PH_hs_0000810	4.16678e-23	2.04328e-30	7678.19	5695.2	0.101726	0.087704	0.134383	0.505811	SLC39A1	solute carrier family 39 (zinc transporter), member 1	1	27173	NM_001271959.1,NM_001271961.1,NM_001271960.1,NM_001271958.1,NM_001271957.1,NM_014437.4	430768607;430768592;430768590;430768588;430768586;430768585	NP_001258888.1,NP_001258890.1,NP_001258889.1,NP_001258887.1,NP_001258886.1,NP_055252.2	ENSG00000143570	ENST00000310483,ENST00000368621,ENST00000368623,ENST00000356205	ENSP00000309710,ENSP00000357610,ENSP00000357612,ENSP00000348535
PH_hs_0000812	0.13042	0.134025	1.55729	1.0025	0.889356	0.902884	NA	NA	SLCO2B1	solute carrier organic anion transporter family, member 2B1	1	11309	NM_001145212.2,NM_001145211.2,NM_007256.4	312176374;312176373;312176372	NP_001138684.1,NP_001138683.1,NP_009187.1	ENSG00000137491	ENST00000341411,ENST00000454962,ENST00000289575	ENSP00000341286,ENSP00000389653,ENSP00000289575
PH_hs_0000813	7.81331e-21	2.94515e-28	1548.57	968.946	0.107658	0.0912333	0.241821	0.211078	PELI1	pellino E3 ubiquitin protein ligase 1	1	57162	NM_020651.3	193211454	NP_065702.2	ENSG00000197329	ENST00000358912	ENSP00000351789
PH_hs_0000815	0.00524127	6.79931e-05	13.3761	23.6838	0.390703	0.262099	NA	NA	SNX9	sorting nexin 9	1	51429	NM_016224.3	23111056	NP_057308.1	ENSG00000130340	ENST00000392185	ENSP00000376024
PH_hs_0000816	4.7904e-31	3.7433e-34	533.722	442.103	0.0867485	0.0824524	-0.138832	0.41885	FUK	fucokinase	1	197258	NM_145059.2	63175653	NP_659496.2	ENSG00000157353	ENST00000378912,ENST00000571514,ENST00000288078	ENSP00000368192,ENSP00000462584,ENSP00000288078
PH_hs_0000817	7.45877e-14	5.63073e-05	505.923	454.046	0.135357	0.258955	-0.161581	0.721817	RYBP	RING1 and YY1 binding protein	1	23429	NM_012234.5	299116874	NP_036366.3	NA	NA	NA
PH_hs_0000819	4.91649e-08	4.13261e-16	136.324	95.8395	0.187625	0.12422	0.323807	0.393163	NRCAM	neuronal cell adhesion molecule	1	4897	NM_001193584.1,NM_001193583.1,NM_001193582.1,NM_005010.4,NM_001037132.2	302191650;302191648;302191646;302191645;302191644	NP_001180513.1,NP_001180512.1,NP_001180511.1,NP_005001.3,NP_001032209.1	ENSG00000091129	ENST00000413765,ENST00000379028,ENST00000351718	ENSP00000407858,ENSP00000368314,ENSP00000325269
PH_hs_0000820	8.06416e-28	1.5184e-24	6092.38	6066.79	0.0920015	0.0984396	-0.290805	0.146448	C7orf41	chromosome 7 open reading frame 41	1	222166	NM_152793.2	116008439	NP_690006.2	ENSG00000180354	ENST00000324489,ENST00000324453	ENSP00000324755,ENSP00000324204
PH_hs_0000821	5.41963e-14	1.86517e-10	340.637	204.087	0.134585	0.159619	0.393778	0.228047	LOC730101	uncharacterized LOC730101	1	730101	NR_024405.1,NR_024403.1	212276041;212276032	-	NA	NA	NA
PH_hs_0000822	1.52628e-23	8.30702e-17	143.901	135.814	0.100695	0.121296	-0.114412	0.610356	SCAMP5	secretory carrier membrane protein 5	1	192683	NM_138967.3,NM_001178112.1,NM_001178111.1,NR_033660.1	296010974;296010972;296010970;296010975	NP_620417.1,NP_001171583.1,NP_001171582.1,-	ENSG00000198794	ENST00000545456,ENST00000361900,ENST00000562212,ENST00000425597	ENSP00000439685,ENSP00000355387,ENSP00000455313,ENSP00000406547
PH_hs_0000823	5.45189e-40	2.22179e-16	10828.3	8566.48	0.0758517	0.123065	0.0830272	0.70912	BTBD3	BTB (POZ) domain containing 3	1	22903	NM_014962.2,NM_181443.1	31317210;31317208	NP_055777.1,NP_852108.1	ENSG00000132640	ENST00000378226,ENST00000405977,ENST00000399006,ENST00000254977	ENSP00000367471,ENSP00000384545,ENSP00000381971,ENSP00000254977
PH_hs_0000824	4.29308e-11	3.55994e-22	503.289	342.228	0.154084	0.104037	0.147847	0.577451	AFTPH	aftiphilin	1	54812	NM_203437.3,NM_017657.4,NM_001002243.2	300797512;300797490;300797532	NP_982261.2,NP_060127.3,NP_001002243.1	ENSG00000119844	ENST00000238855,ENST00000422803,ENST00000238856	ENSP00000238855,ENSP00000397726,ENSP00000238856
PH_hs_0000825	8.62884e-15	1.20512e-43	7151.05	5115.94	0.130385	0.0724413	0.171298	0.478124	URI1	URI1, prefoldin-like chaperone	1	8725	NM_003796.3,NR_045557.1,NM_001252641.1	357967661;358001079;358001076	NP_003787.2,-,NP_001239570.1	ENSG00000105176	ENST00000392271,ENST00000312051,ENST00000574110,ENST00000542441,ENST00000360605	ENSP00000376097,ENSP00000312530,ENSP00000461003,ENSP00000442436,ENSP00000353817
PH_hs_0000829	1.4982e-26	1.34307e-29	907.436	636.738	0.0943442	0.0889924	0.0723879	0.698592	ADAR	adenosine deaminase, RNA-specific	1	103	NM_001193495.1,NM_001025107.2,NM_015841.3,NM_015840.3,NM_001111.4	301601657;301601659;301601656;301601655;301601652	NP_001180424.1,NP_001020278.1,NP_056656.2,NP_056655.2,NP_001102.2	ENSG00000160710	ENST00000292205,ENST00000368471,ENST00000368474	ENSP00000292205,ENSP00000357456,ENSP00000357459
PH_hs_0000830	1.55688e-21	7.70427e-24	548.323	436.14	0.105721	0.100011	-0.0801158	0.692676	DNAJB12	DnaJ (Hsp40) homolog, subfamily B, member 12	1	54788	NM_017626.4,NM_001002762.2	194306641;194306639	NP_060096.3,NP_001002762.2	NA	NA	NA
PH_hs_0000831	8.72069e-38	2.93978e-21	2108.48	1960.53	0.0781543	0.106472	-0.295586	0.149191	FAM219A	family with sequence similarity 219, member A	1	203259	NM_001184941.1,NM_001184940.1,NM_001184945.1,NM_001184943.1,NM_001184942.1,NM_147202.1	296531323;296531321;296531331;296531327;296531325;22218620	NP_001171870.1,NP_001171869.1,NP_001171874.1,NP_001171872.1,NP_001171871.1,NP_671735.1	ENSG00000164970	ENST00000445726,ENST00000297620,ENST00000379080,ENST00000379081,ENST00000379087,ENST00000379089	ENSP00000392452,ENSP00000297620,ENSP00000368371,ENSP00000368372,ENSP00000368380,ENSP00000368382
PH_hs_0000832	2.76374e-30	2.21157e-06	702.102	348.853	0.0879069	0.217844	0.616363	0.11228	HENMT1	HEN1 methyltransferase homolog 1 (Arabidopsis)	1	113802	NM_144584.2,NM_001102592.1	156564364;156564366	NP_653185.2,NP_001096062.1	ENSG00000162639	ENST00000402983,ENST00000420055,ENST00000370032,ENST00000370031	ENSP00000385655,ENSP00000403953,ENSP00000359049,ENSP00000359048
PH_hs_0000833	1.60092e-21	1.00738e-16	390.702	463.429	0.105754	0.121637	-0.638601	0.0121795	USP46	ubiquitin specific peptidase 46	1	64854	NM_001134223.1,NM_022832.3	197116354;197116353	NP_001127695.1,NP_073743.2	NA	NA	NA
PH_hs_0000835	4.0094e-30	4.88284e-12	702.427	598.087	0.0881588	0.146845	-0.185237	0.497433	RUFY3	RUN and FYVE domain containing 3	1	22902	NM_014961.3	195236788	NP_055776.1	ENSG00000018189	ENST00000226328	ENSP00000226328
PH_hs_0000836	1.06079e-20	1.26805e-10	182.02	145.387	0.108038	0.158109	0.0810951	0.76505	CCDC136	coiled-coil domain containing 136	1	64753	NM_022742.4	319655555	NP_073579.4	ENSG00000128596	ENST00000494552,ENST00000297788	ENSP00000417931,ENSP00000297788
PH_hs_0000837	1.52937e-25	1.60603e-12	188.166	181.426	0.0963394	0.143511	-0.228514	0.364182	ULK3	unc-51-like kinase 3 (C. elegans)	1	25989	NM_001099436.1	150456431	NP_001092906.1	ENSG00000140474	ENST00000568273,ENST00000569437,ENST00000440863	ENSP00000454583,ENSP00000456051,ENSP00000400312
PH_hs_0000839	5.94672e-22	3.49062e-12	2206.05	1618.41	0.104614	0.145814	0.0471301	0.859575	FAM220A	family with sequence similarity 220, member A	1	84792	NM_001037163.1	81174548	NP_001032240.1	ENSG00000178397	ENST00000313324	ENSP00000317289
PH_hs_0000840	8.27046e-42	1.58018e-27	4101.2	2795.86	0.0740967	0.0925255	0.192317	0.274629	CYTH3	cytohesin 3	1	9265	NM_004227.3	33946275	NP_004218.1	ENSG00000008256	ENST00000350796	ENSP00000297044
PH_hs_0000841	1.57051e-34	1.42478e-07	1725.19	907.255	0.081973	0.194813	0.523768	0.108995	HINFP	histone H4 transcription factor	1	25988	NM_001243259.1,NM_198971.2,NM_015517.4	343098413;343098382;343098381	NP_001230188.1,NP_945322.1,NP_056332.2	NA	NA	NA
PH_hs_0000842	7.31907e-40	1.39088e-21	851.481	741.147	0.0759799	0.10559	-0.23883	0.261014	MANEAL	mannosidase, endo-alpha-like	1	149175	NM_001113482.1,NM_001031740.2,NM_152496.2	164698459;164698458;164698457	NP_001106954.1,NP_001026910.1,NP_689709.1	NA	NA	NA
PH_hs_0000843	4.48458e-10	9.54712e-12	245.313	377.012	0.163219	0.148969	-0.955734	0.00581269	KIAA1045	KIAA1045	1	23349	NM_015297.1	149944592	NP_056112.1	ENSG00000122733	ENST00000242315	ENSP00000242315
PH_hs_0000845	5.62983e-18	2.27948e-13	114.29	101.829	0.116819	0.138163	0.0136562	0.953296	VSTM2L	V-set and transmembrane domain containing 2 like	1	128434	NM_080607.2	149588714	NP_542174.1	ENSG00000132821	ENST00000373458,ENST00000373461	ENSP00000362557,ENSP00000362560
PH_hs_0000846	8.89268e-20	4.19965e-22	3831.41	2572.63	0.110789	0.104222	0.203003	0.352471	SLC25A38	solute carrier family 25, member 38	1	54977	NM_017875.2	157388924	NP_060345.2	ENSG00000144659	ENST00000273158	ENSP00000273158
PH_hs_0000847	5.71257e-09	1.82709e-07	49.1328	25.4386	0.17519	0.196613	NA	NA	KALRN	kalirin, RhoGEF kinase	1	8997	NM_003947.4	254826753	NP_003938.1	ENSG00000160145	ENST00000240874,ENST00000460856	ENSP00000240874,ENSP00000418611
PH_hs_0000848	3.56942e-22	2.01129e-18	1863.69	1467.05	0.10404	0.115232	-0.0691046	0.755333	DMAP1	DNA methyltransferase 1 associated protein 1	1	55929	NM_001034024.1,NM_001034023.1,NM_019100.4	78000212;78000210;78000209	NP_001029196.1,NP_001029195.1,NP_061973.1	ENSG00000178028	ENST00000372289,ENST00000315913,ENST00000361745	ENSP00000361363,ENSP00000312697,ENSP00000354697
PH_hs_0000851	3.40523e-14	2.50387e-28	239.525	218.947	0.133485	0.0911113	-0.205601	0.423448	ANGPTL2	angiopoietin-like 2	1	23452	NM_012098.2	34577067	NP_036230.1	ENSG00000136859	ENST00000373417,ENST00000373425	ENSP00000362516,ENSP00000362524
PH_hs_0000852	2.06028e-29	6.92592e-27	10941	8437.11	0.0892932	0.0937084	0.110762	0.567883	SESN2	sestrin 2	1	83667	NM_031459.4	324072719	NP_113647.1	ENSG00000130766	ENST00000253063	ENSP00000253063
PH_hs_0000853	8.1407e-17	4.1103e-36	2798.89	2327.23	0.12126	0.0800491	-0.129587	0.581812	RSAD1	radical S-adenosyl methionine domain containing 1	1	55316	NM_018346.1	8922910	NP_060816.1	ENSG00000136444	ENST00000258955	ENSP00000258955
PH_hs_0000854	9.57206e-05	0.000677476	19.244	18.1951	0.268093	0.312102	NA	NA	RASL11B	RAS-like, family 11, member B	1	65997	NM_023940.2	34147350	NP_076429.1	ENSG00000128045	ENST00000248706	ENSP00000248706
PH_hs_0000855	1.00577e-33	2.41446e-15	1672.4	2068.25	0.0830083	0.127693	-0.700379	0.00518078	TSPAN5	tetraspanin 5	1	10098	NM_005723.3	269995959	NP_005714.2	ENSG00000168785	ENST00000505184	ENSP00000423916
PH_hs_0000857	2.36592e-26	6.90681e-28	1295.71	965.608	0.0947269	0.0918821	-0.0109574	0.953229	FAM160A2	family with sequence similarity 160, member A2	1	84067	NM_001098794.1,NM_032127.3	149393137;149393139	NP_001092264.1,NP_115503.2	ENSG00000051009	ENST00000265978,ENST00000449352	ENSP00000265978,ENSP00000416918
PH_hs_0000860	1.10575e-06	0.000257736	28.2266	22.7572	0.211279	0.28797	NA	NA	RMDN3	regulator of microtubule dynamics 3	1	55177	NM_018145.1	8922531	NP_060615.1	ENSG00000137824	ENST00000338376,ENST00000558777,ENST00000260385	ENSP00000342493,ENSP00000453357,ENSP00000260385
PH_hs_0000861	0.00728432	0.000230538	14.4745	11.4537	0.409345	0.285518	NA	NA	SYT4	synaptotagmin IV	1	6860	NM_020783.3	215272342	NP_065834.1	ENSG00000132872	ENST00000255224	ENSP00000255224
PH_hs_0000862	0.0186716	0.000785488	6.68806	8.01999	0.480309	0.316331	NA	NA	SV2B	synaptic vesicle glycoprotein 2B	1	9899	NM_001167580.1,NM_014848.4	262399382;262399381	NP_001161052.1,NP_055663.1	ENSG00000185518	ENST00000557410	ENSP00000450992
PH_hs_0000864	2.21971e-06	5.69401e-07	65.3672	19.5237	0.21788	0.205508	NA	NA	CARKD	carbohydrate kinase domain containing	1	55739	NM_001242883.1,NM_001242882.1,NM_001242881.1,NM_018210.3,NR_040104.1,NR_040103.1	338968900;338968898;338968896;338968895;338968902;338968903	NP_001229812.1,NP_001229811.1,NP_001229810.1,NP_060680.2,-	ENSG00000213995	ENST00000458711,ENST00000309957	ENSP00000412789,ENSP00000311984
PH_hs_0000865	1.07672e-35	5.1897e-35	806.651	609.772	0.0805445	0.0813737	-0.0313644	0.860197	RNMT	RNA (guanine-7-) methyltransferase	1	8731	NM_003799.1	4506566	NP_003790.1	ENSG00000101654	ENST00000262173,ENST00000592764,ENST00000383314	ENSP00000262173,ENSP00000466111,ENSP00000372804
PH_hs_0000866	5.35157e-20	6.45085e-35	669.053	635.761	0.110113	0.0814904	-0.357196	0.0744424	OMA1	OMA1 zinc metallopeptidase homolog (S. cerevisiae)	1	115209	NM_145243.3	52851455	NP_660286.1	ENSG00000162600	ENST00000371226	ENSP00000360270
PH_hs_0000867	1.18989e-16	3.06343e-39	1036.68	745.486	0.121933	0.076612	0.0289657	0.902635	SMYD3	SET and MYND domain containing 3	1	64754	NM_001167740.1,NM_022743.2	267844823;267844822	NP_001161212.1,NP_073580.1	ENSG00000185420	ENST00000541742,ENST00000388985,ENST00000490107	ENSP00000444184,ENSP00000373637,ENSP00000419184
PH_hs_0000868	1.20072e-19	1.22763e-34	5356.64	4404.55	0.111195	0.0818385	-0.0369732	0.854413	HADH	hydroxyacyl-CoA dehydrogenase	1	3033	NM_001184705.2,NM_005327.4	296179426;296179428	NP_001171634.2,NP_005318.3	ENSG00000138796	ENST00000454409,ENST00000505878,ENST00000309522,ENST00000403312	ENSP00000395167,ENSP00000425952,ENSP00000312288,ENSP00000385638
PH_hs_0000869	6.84692e-18	7.55074e-24	2821.95	1563.62	0.117128	0.099991	0.444608	0.0453939	ERBB2IP	erbb2 interacting protein	1	55914	NM_001253701.1,NM_001253699.1,NM_001253698.1,NM_001006600.2,NM_018695.3,NM_001253697.1	358679322;358679317;358679315;358679314;358679313;358679310	NP_001240630.1,NP_001240628.1,NP_001240627.1,NP_001006600.1,NP_061165.1,NP_001240626.1	ENSG00000112851	ENST00000380943	ENSP00000370330
PH_hs_0000870	1.47336e-17	3.56558e-17	1100.56	509.926	0.118362	0.119835	0.674981	0.0114205	SMCHD1	structural maintenance of chromosomes flexible hinge domain containing 1	1	23347	NM_015295.2	148839304	NP_056110.2	ENSG00000101596	ENST00000320876	ENSP00000326603
PH_hs_0000871	1.46824e-13	1.25658e-19	272.988	294.712	0.137037	0.111257	-0.474439	0.0726018	NOTCH2	notch 2	1	4853	NM_024408.3	317008612	NP_077719.2	ENSG00000266766|ENSG00000134250	ENST00000581899|ENST00000256646	ENSP00000464488|ENSP00000256646
PH_hs_0000872	5.42771e-17	3.28522e-25	2841.42	1803.71	0.120554	0.0970241	0.248783	0.302415	UBAP2L	ubiquitin associated protein 2-like	1	9898	NM_001127320.1	188497755	NP_001120792.1	ENSG00000143569	ENST00000343815	ENSP00000345308
PH_hs_0000873	2.27704e-14	2.48412e-30	670.376	397.767	0.132554	0.0878351	0.332853	0.144725	previous version conserved probe	NA	7	NA	NA	NA	NA	NA	NA	NA
PH_hs_0000874	0.202925	0.191817	4.40094	4.38612	1.20305	1.14782	NA	NA	previous version conserved probe	NA	7	NA	NA	NA	NA	NA	NA	NA
PH_hs_0000876	1.83628e-27	3.77999e-22	9258.02	9500.59	0.0926437	0.104104	-0.298598	0.132269	COPRS	coordinator of PRMT5, differentiation stimulator	1	55352	NM_018405.3	217416380	NP_060875.2	ENSG00000172301	ENST00000496655,ENST00000378634,ENST00000302362	ENSP00000464423,ENSP00000367901,ENSP00000304327
PH_hs_0000878	1.59943e-16	4.25116e-15	1335.96	1045.89	0.122465	0.128868	-0.0790956	0.74836	TM9SF3	transmembrane 9 superfamily member 3	1	56889	NM_020123.3	190194385	NP_064508.3	NA	NA	NA
PH_hs_0000879	3.02888e-32	7.76591e-27	1271.02	659.094	0.0850127	0.0938019	0.511888	0.0072446	CCDC47	coiled-coil domain containing 47	1	57003	NM_020198.2	171906581	NP_064583.2	ENSG00000108588	ENST00000225726	ENSP00000225726
PH_hs_0000880	4.41913e-31	4.14252e-15	442.979	231.554	0.0866963	0.128814	0.567889	0.023814	STAG2	stromal antigen 2	1	10735	NM_006603.4,NM_001042751.1,NM_001042750.1,NM_001042749.1	112789533;112789529;112789527;112789525	NP_006594.3,NP_001036216.1,NP_001036215.1,NP_001036214.1	ENSG00000101972	ENST00000371157,ENST00000371160	ENSP00000360199,ENSP00000360202
PH_hs_0000882	0.00916388	0.000477602	23.374	47.0416	0.423921	0.302718	NA	NA	CISH	cytokine inducible SH2-containing protein	1	1154	NM_013324.5,NM_145071.2	195976770;196049369	NP_037456.5,NP_659508.1	ENSG00000114737	ENST00000348721,ENST00000443053	ENSP00000294173,ENSP00000409346
PH_hs_0000883	4.85741e-31	7.8152e-39	16730.2	13977.4	0.0867575	0.0770342	0.0545968	0.757286	LSM14A	LSM14A, SCD6 homolog A (S. cerevisiae)	1	26065	NM_001114093.1,NM_015578.2	166197711;166197709	NP_001107565.1,NP_056393.2	ENSG00000257103|ENSG00000262860	ENST00000433627,ENST00000544216|ENST00000575388,ENST00000575811	ENSP00000413964,ENSP00000446271|ENSP00000460420,ENSP00000461225
PH_hs_0000884	7.86969e-42	1.87645e-20	41408.3	37505.8	0.0740767	0.108756	0.0457298	0.808857	FHL2	four and a half LIM domains 2	1	2274	NM_001039492.2,NM_201557.3,NM_201555.1,NM_001450.3	194473743;194394202;42403574;42403584	NP_001034581.1,NP_963851.2,NP_963849.1,NP_001441.4	ENSG00000115641	ENST00000336660,ENST00000358129,ENST00000452732,ENST00000408995,ENST00000409807,ENST00000322142,ENST00000393352,ENST00000530340,ENST00000393353,ENST00000344213	ENSP00000338270,ENSP00000350846,ENSP00000414872,ENSP00000386633,ENSP00000386665,ENSP00000322909,ENSP00000377020,ENSP00000433567,ENSP00000377021,ENSP00000344266
PH_hs_0000885	8.19995e-35	5.15229e-31	2148.09	1366.76	0.0816196	0.0867958	0.237778	0.173209	ESYT1	extended synaptotagmin-like protein 1	1	23344	NM_001184796.1,NM_015292.2	296317243;296317242	NP_001171725.1,NP_056107.1	ENSG00000139641	ENST00000394048	ENSP00000377612
PH_hs_0000888	2.55026e-06	2.85081e-05	25.2023	23.1576	0.219269	0.248458	NA	NA	A1CF	APOBEC1 complementation factor	1	29974	NM_001198820.1,NM_001198819.1,NM_001198818.1,NM_138933.2,NM_138932.2,NM_014576.3	311771767;311771765;311771763;311771758;311771757;311771756	NP_001185749.1,NP_001185748.1,NP_001185747.1,NP_620311.1,NP_620310.1,NP_055391.2	ENSG00000148584	ENST00000395489,ENST00000395495,ENST00000282641,ENST00000373995,ENST00000373997,ENST00000374001,ENST00000373993	ENSP00000378868,ENSP00000378873,ENSP00000282641,ENSP00000363107,ENSP00000363109,ENSP00000363113,ENSP00000363105
PH_hs_0000889	2.7632e-15	4.81646e-26	513.48	365.513	0.12797	0.0953316	0.0828466	0.743484	C11orf54	chromosome 11 open reading frame 54	1	28970	NM_014039.2	21361494	NP_054758.2	ENSG00000182919	ENST00000331239	ENSP00000331209
PH_hs_0000890	4.11729e-05	0.00225513	12.4657	10.6013	0.25397	0.352103	NA	NA	PDK4	pyruvate dehydrogenase kinase, isozyme 4	1	5166	NM_002612.3	94421466	NP_002603.1	ENSG00000004799	ENST00000005178	ENSP00000005178
PH_hs_0000891	4.17066e-14	3.74693e-06	49.4941	35.7396	0.133962	0.223256	NA	NA	OIT3	oncoprotein induced transcript 3	1	170392	NM_152635.1	22749296	NP_689848.1	ENSG00000138315	ENST00000334011	ENSP00000333900
PH_hs_0000892	1.66549e-23	6.4448e-28	688.56	648.442	0.100783	0.0918289	-0.34487	0.0830261	previous version conserved probe	NA	7	NA	NA	NA	NA	NA	NA	NA
PH_hs_0000893	4.27418e-06	2.00914e-06	41.6027	38.7714	0.22467	0.216899	NA	NA	C5orf27	chromosome 5 open reading frame 27	1	202299	NR_026936.1	223972624	-	ENSG00000236882	ENST00000436592	ENSP00000423049
PH_hs_0000894	3.48011e-16	2.55521e-15	7205.88	4950.93	0.123897	0.127809	0.234576	0.377815	TRAF4	TNF receptor-associated factor 4	1	9618	NM_004295.3	118402591	NP_004286.2	ENSG00000076604	ENST00000444415,ENST00000262395	ENSP00000438154,ENSP00000262395
PH_hs_0000896	0.00157502	0.000353556	6.96632	13.0825	0.338673	0.295263	NA	NA	FAM110C	family with sequence similarity 110, member C	1	642273	NM_001077710.2	284447293	NP_001071178.2	ENSG00000184731	ENST00000327669	ENSP00000328347
PH_hs_0000897	1.25364e-20	6.24085e-07	94.4969	38.2709	0.108246	0.206278	NA	NA	PNMAL1	paraneoplastic Ma antigen family-like 1	1	55228	NM_001103149.1,NM_018215.3	156766053;156766052	NP_001096619.1,NP_060685.2	ENSG00000182013	ENST00000313683,ENST00000438932	ENSP00000318131,ENSP00000410273
PH_hs_0000898	1.89134e-05	8.37692e-07	47.5829	39.2476	0.242697	0.208808	NA	NA	CAMKK1	calcium/calmodulin-dependent protein kinase kinase 1, alpha	1	84254	NM_032294.2,NM_172206.1	27437009;27437010	NP_115670.1,NP_757343.1	ENSG00000004660	ENST00000381771,ENST00000348335,ENST00000381769	ENSP00000371190,ENSP00000323118,ENSP00000371188
PH_hs_0000900	0.114532	0.128302	1.92587	1.52877	0.831413	0.881479	NA	NA	MAGEE1	melanoma antigen family E, 1	1	57692	NM_020932.2	291045210	NP_065983.1	ENSG00000269654|ENSG00000198934	ENST00000597016|ENST00000361470	ENSP00000473103|ENSP00000354912
PH_hs_0000903	3.00761e-35	1.89273e-40	2594	1499.77	0.0810832	0.0753968	0.384632	0.0155682	CYTH2	cytohesin 2	1	9266	NM_017457.5,NM_004228.6	335883182;335883181	NP_059431.1,NP_004219.3	ENSG00000105443	ENST00000595765,ENST00000325139,ENST00000391881,ENST00000452733	ENSP00000472602,ENSP00000314566,ENSP00000375753,ENSP00000408236
PH_hs_0000905	9.97048e-37	3.10932e-28	8845.14	6475.32	0.0793367	0.0912742	0.166618	0.330066	B3GNT1	UDP-GlcNAc:betaGal beta-1,3-N-acetylglucosaminyltransferase 1	1	11041	NM_006876.2	92091577	NP_006867.1	ENSG00000174684	ENST00000311181	ENSP00000309096
PH_hs_0000907	7.03557e-09	4.06388e-05	66.8269	46.165	0.176288	0.253768	NA	NA	NOTCH3	notch 3	1	4854	NM_000435.2	134244284	NP_000426.2	ENSG00000074181	ENST00000263388	ENSP00000263388
PH_hs_0000908	2.16969e-13	0.000628914	76.7199	49.2741	0.138035	0.310036	NA	NA	RPP25	ribonuclease P/MRP 25kDa subunit	1	54913	NM_017793.2	93277073	NP_060263.2	ENSG00000178718	ENST00000499788	ENSP00000446246
PH_hs_0000909	8.2993e-30	4.84393e-24	2932.12	2414.99	0.0886577	0.0995543	-0.105225	0.605622	RAPGEF3	Rap guanine nucleotide exchange factor (GEF) 3	1	10411	NM_001098532.2,NM_006105.5,NM_001098531.2	196259789;196259788;196259787	NP_001092002.1,NP_006096.2,NP_001092001.1	ENSG00000079337	ENST00000541821,ENST00000389211,ENST00000171000,ENST00000389212,ENST00000549151,ENST00000547856,ENST00000449771	ENSP00000438798,ENSP00000373863,ENSP00000171000,ENSP00000373864,ENSP00000448619,ENSP00000449905,ENSP00000395708
PH_hs_0000910	1.1094e-11	7.90003e-20	2279.32	1502.89	0.149458	0.110631	0.19159	0.540352	KIAA1191	KIAA1191	1	57179	NM_001079685.1,NM_001079684.1,NM_020444.3	119120891;119120887;119120886	NP_001073153.1,NP_001073152.1,NP_065177.2	ENSG00000122203	ENST00000393725,ENST00000298569	ENSP00000377326,ENSP00000298569
PH_hs_0000911	1.15256e-31	5.30427e-19	275.975	148.245	0.0858398	0.113269	0.60318	0.0125626	MIIP	migration and invasion inhibitory protein	1	60672	NM_021933.3	347543724	NP_068752.2	ENSG00000116691	ENST00000436478,ENST00000235332	ENSP00000392417,ENSP00000235332
PH_hs_0000912	1.04608e-05	0.000175723	23.7353	26.7914	0.235027	0.279791	NA	NA	SOX18	SRY (sex determining region Y)-box 18	1	54345	NM_018419.2	31077201	NP_060889.1	ENSG00000203883	ENST00000340356	ENSP00000341815
PH_hs_0000913	2.88201e-06	2.08879e-24	388.945	231.753	0.220514	0.0987424	0.333227	0.367159	TBC1D7	TBC1 domain family, member 7	1	51256	NM_001258457.1,NM_001143965.2,NM_001143964.2,NM_001143966.2,NM_016495.4	386268047;301500690;301500689;301500688;301500687	NP_001245386.1,NP_001137437.1,NP_001137436.1,NP_001137438.1,NP_057579.1	ENSG00000145979	ENST00000343141,ENST00000379307,ENST00000422136,ENST00000450347,ENST00000452989,ENST00000379300,ENST00000356436	ENSP00000343100,ENSP00000368609,ENSP00000394425,ENSP00000404680,ENSP00000414292,ENSP00000368602,ENSP00000348813
PH_hs_0000914	1.43911e-29	5.41188e-22	1598.96	1152.06	0.0890408	0.104507	0.0469273	0.819176	PARP6	poly (ADP-ribose) polymerase family, member 6	1	56965	NM_020214.2	94536837	NP_064599.2	ENSG00000137817	ENST00000260376,ENST00000287196,ENST00000567440,ENST00000565443,ENST00000567974,ENST00000564610,ENST00000569795,ENST00000569173	ENSP00000260376,ENSP00000287196,ENSP00000454298,ENSP00000456370,ENSP00000455815,ENSP00000456468,ENSP00000456348,ENSP00000456749
PH_hs_0000915	4.16409e-09	1.258e-26	654.673	337.117	0.173561	0.0941991	0.542604	0.0720954	DLC1	deleted in liver cancer 1	1	10395	NM_001164271.1,NM_006094.4,NM_182643.2	256017152;256017151;256017147	NP_001157743.1,NP_006085.2,NP_872584.2	ENSG00000164741	ENST00000276297	ENSP00000276297
PH_hs_0000917	0.135706	0.0613824	1.55729	2.005	0.909242	0.647974	NA	NA	CTRC	chymotrypsin C (caldecrin)	1	11330	NM_007272.2	62526042	NP_009203.2	ENSG00000162438	ENST00000375949	ENSP00000365116
PH_hs_0000918	5.54914e-22	9.00441e-18	694.067	680.745	0.104535	0.117565	-0.400696	0.0919775	NOA1	nitric oxide associated 1	1	84273	NM_032313.2	34147413	NP_115689.1	ENSG00000084092	ENST00000264230	ENSP00000264230
PH_hs_0000919	1.50546e-05	0.0505377	19.3417	8.54626	0.239656	0.609882	NA	NA	DUSP26	dual specificity phosphatase 26 (putative)	1	78986	NM_024025.1	13128967	NP_076930.1	ENSG00000133878	ENST00000256261	ENSP00000256261
PH_hs_0000920	1.37239e-13	8.76784e-20	2244.08	1864.01	0.136867	0.11077	-0.142632	0.5988	FBLIM1	filamin binding LIM protein 1	1	54751	NM_001024216.1,NM_017556.2	66932987;66932981	NP_001019387.1,NP_060026.2	ENSG00000162458	ENST00000332305	ENSP00000364920
PH_hs_0000922	1.175e-30	1.2642e-11	655.686	294.407	0.0873358	0.149887	0.755529	0.00780355	WDR6	WD repeat domain 6	1	11180	NM_018031.3	197927447	NP_060501.3	ENSG00000178252	ENST00000448293,ENST00000420783,ENST00000452875,ENST00000415265,ENST00000395474	ENSP00000413432,ENSP00000395993,ENSP00000414157,ENSP00000412195,ENSP00000378857
PH_hs_0000923	4.21179e-39	1.29343e-09	1242.57	840.359	0.0767547	0.167901	0.143506	0.616591	ELP2	elongator acetyltransferase complex subunit 2	1	55250	NM_001242879.1,NM_001242878.1,NM_001242877.1,NM_001242876.1,NM_018255.2,NM_001242875.1,NR_040110.1	338968893;338968891;338968889;338968887;338968886;338968884;338968912	NP_001229808.1,NP_001229807.1,NP_001229806.1,NP_001229805.1,NP_060725.1,NP_001229804.1,-	ENSG00000134759	ENST00000542824,ENST00000350494,ENST00000539560,ENST00000423854,ENST00000442325,ENST00000351393	ENSP00000443800,ENSP00000316051,ENSP00000443555,ENSP00000391202,ENSP00000414851,ENSP00000257191
PH_hs_0000925	2.4395e-09	1.57525e-27	375.425	195.037	0.170904	0.092523	0.570322	0.0678291	GLYR1	glyoxylate reductase 1 homolog (Arabidopsis)	1	84656	NM_032569.3	190358483	NP_115958.2	ENSG00000140632	ENST00000381983,ENST00000321919,ENST00000436648,ENST00000588732,ENST00000589389	ENSP00000371413,ENSP00000322716,ENSP00000390276,ENSP00000466127,ENSP00000466570
PH_hs_0000926	5.70544e-18	2.52893e-23	533.856	387.767	0.11684	0.101209	0.0546106	0.798408	ATG4A	autophagy related 4A, cysteine peptidase	1	115201	NM_178270.2,NM_052936.3	313760676;313760675	NP_840054.1,NP_443168.2	ENSG00000101844	ENST00000372254,ENST00000343524,ENST00000372246,ENST00000345734,ENST00000372232	ENSP00000361328,ENSP00000341833,ENSP00000361320,ENSP00000298131,ENSP00000361306
PH_hs_0000927	3.95477e-07	9.78739e-16	312.918	201.78	0.202528	0.125881	0.258647	0.48319	DDX42	DEAD (Asp-Glu-Ala-Asp) box polypeptide 42	1	11325	NM_203499.1,NM_007372.2	45446746;45446742	NP_987095.1,NP_031398.2	ENSG00000198231	ENST00000457800,ENST00000389924,ENST00000583590,ENST00000578681	ENSP00000390121,ENSP00000374574,ENSP00000463561,ENSP00000464050
PH_hs_0000928	6.45692e-23	2.30832e-29	5059.62	3800.63	0.102185	0.0893736	0.0833441	0.684807	TMEM47	transmembrane protein 47	1	83604	NM_031442.3	169234733	NP_113630.1	ENSG00000147027	ENST00000275954	ENSP00000275954
PH_hs_0000929	1.72127e-13	1.96908e-10	109.152	67.2675	0.137441	0.159835	NA	NA	CHST2	carbohydrate (N-acetylglucosamine-6-O) sulfotransferase 2	1	9435	NM_004267.4	344925865	NP_004258.2	ENSG00000175040	ENST00000309575	ENSP00000307911
PH_hs_0000930	5.2574e-05	0.000112743	25.1193	13.9349	0.257839	0.271105	NA	NA	STXBP3	syntaxin binding protein 3	1	6814	NM_007269.2	118600974	NP_009200.2	ENSG00000116266	ENST00000370008	ENSP00000359025
PH_hs_0000932	3.4279e-06	3.69189e-14	69.219	58.0448	0.222315	0.133674	NA	NA	previous version conserved probe	NA	7	NA	NA	NA	NA	NA	NA	NA
PH_hs_0000933	1.62357e-07	3.14076e-08	43.0843	35.6137	0.195752	0.184823	NA	NA	ADAM12	ADAM metallopeptidase domain 12	1	8038	NM_003474.4	194733766	NP_003465.3	NA	NA	NA
PH_hs_0000935	2.73216e-06	4.93925e-34	3028.83	595.285	0.219968	0.0826072	1.81424	2.59049e-05	CYR61	cysteine-rich, angiogenic inducer, 61	1	3491	NM_001554.4	197313774	NP_001545.2	ENSG00000142871	ENST00000451137	ENSP00000398736
PH_hs_0000936	5.94834e-21	2.81005e-34	429.559	365.487	0.107323	0.0822932	-0.162148	0.462926	NAGS	N-acetylglutamate synthase	1	162417	NM_153006.2	66346701	NP_694551.1	ENSG00000161653	ENST00000589767,ENST00000293404	ENSP00000465408,ENSP00000293404
PH_hs_0000937	2.46946e-28	3.69013e-30	2028.61	1419.47	0.0911009	0.0881024	0.0989078	0.611971	KIF11	kinesin family member 11	1	3832	NM_004523.3	197304797	NP_004514.2	ENSG00000138160	ENST00000260731	ENSP00000260731
PH_hs_0000938	0.0422127	0.0191072	2.47507	3.48372	0.57952	0.482498	NA	NA	ACVRL1	activin A receptor type II-like 1	1	94	NM_001077401.1,NM_000020.2	116734713;116734711	NP_001070869.1,NP_000011.2	ENSG00000139567	ENST00000550683	ENSP00000447884
PH_hs_0000939	2.5603e-13	1.21928e-37	704.763	845.285	0.138465	0.0783139	-0.70051	0.00436205	GPR68	G protein-coupled receptor 68	1	8111	NM_001177676.1,NM_003485.3	295054324;74316010	NP_001171147.1,NP_003476.3	ENSG00000119714	ENST00000535815,ENST00000238699,ENST00000531499	ENSP00000440797,ENSP00000238699,ENSP00000434045
PH_hs_0000940	0.0273776	0.325517	3.02427	0.526273	0.520613	2.21079	NA	NA	VSIG4	V-set and immunoglobulin domain containing 4	1	11326	NM_001257403.1,NM_001184831.1,NM_001184830.1,NM_001100431.1,NM_007268.2	383872566;296434254;296434250;154426279;154426251	NP_001244332.1,NP_001171760.1,NP_001171759.1,NP_001093901.1,NP_009199.1	ENSG00000155659	ENST00000455586,ENST00000412866,ENST00000374737,ENST00000427538	ENSP00000411581,ENSP00000394143,ENSP00000363869,ENSP00000393108
PH_hs_0000941	3.5028e-10	1.95362e-05	39.8721	28.7722	0.162181	0.243138	NA	NA	MAN1C1	mannosidase, alpha, class 1C, member 1	1	57134	NM_020379.2	149363693	NP_065112.1	ENSG00000117643	ENST00000374329,ENST00000263979	ENSP00000363449,ENSP00000263979
PH_hs_0000942	8.92677e-08	0.0031076	26.3983	19.1734	0.191556	0.36547	NA	NA	BCORL1	BCL6 corepressor-like 1	1	63035	NM_021946.4	298231251	NP_068765.3	ENSG00000085185	ENST00000540052,ENST00000359304,ENST00000303743,ENST00000456822,ENST00000218147	ENSP00000437775,ENSP00000352253,ENSP00000307541,ENSP00000399483,ENSP00000218147
PH_hs_0000943	3.90909e-31	8.79831e-14	588.415	369.024	0.0866171	0.135761	0.27047	0.28736	PCOLCE2	procollagen C-endopeptidase enhancer 2	1	26577	NM_013363.3	296317252	NP_037495.1	ENSG00000163710	ENST00000295992	ENSP00000295992
PH_hs_0000946	1.98227e-26	2.56607e-16	306.579	215.737	0.0945782	0.12333	0.162289	0.472753	TESK2	testis-specific kinase 2	1	10420	NM_007170.2	110349798	NP_009101.2	ENSG00000070759	ENST00000341771,ENST00000372086,ENST00000372084	ENSP00000343940,ENSP00000361158,ENSP00000361156
PH_hs_0000947	2.77873e-30	1.32016e-36	839.684	588.594	0.0879105	0.0794764	0.0773321	0.650369	DOCK6	dedicator of cytokinesis 6	1	57572	NM_020812.3	364023823	NP_065863.2	ENSG00000130158	ENST00000319867,ENST00000587656,ENST00000294618	ENSP00000321556,ENSP00000468638,ENSP00000294618
PH_hs_0000948	0.00425842	0.0148206	5.95823	6.06504	0.380103	0.459801	NA	NA	C1QB	complement component 1, q subcomponent, B chain	1	713	NM_000491.3	87298827	NP_000482.3	ENSG00000173369	ENST00000314933,ENST00000432749,ENST00000509305	ENSP00000313967,ENSP00000404606,ENSP00000423689
PH_hs_0000949	0.000837112	0.000471278	21.8997	16.4662	0.318202	0.302377	NA	NA	C16orf58	chromosome 16 open reading frame 58	1	64755	NM_022744.2	257900511	NP_073581.2	ENSG00000140688	ENST00000327237,ENST00000570164	ENSP00000317579,ENSP00000456775
PH_hs_0000950	1.51775e-41	4.05105e-33	2570.13	1816.56	0.0743437	0.0838112	0.0999844	0.54299	EXTL3	exostoses (multiple)-like 3	1	2137	NM_001440.3,NR_073469.1,NR_073468.1	425905351;425905356;425905355	NP_001431.1,-	ENSG00000012232	ENST00000220562	ENSP00000220562
PH_hs_0000951	2.62375e-06	9.91456e-10	77.0055	38.421	0.219556	0.166689	NA	NA	HDAC5	histone deacetylase 5	1	10014	NM_001015053.1,NM_005474.4	62750348;62750346	NP_001015053.1,NP_005465.2	ENSG00000108840	ENST00000393622,ENST00000336057,ENST00000225983	ENSP00000377244,ENSP00000337290,ENSP00000225983
PH_hs_0000952	3.3679e-16	3.45615e-18	96.7841	85.5385	0.123836	0.116058	0.0217729	0.931659	KRT23	keratin 23 (histone deacetylase inducible)	1	25984	NM_015515.3	27894338	NP_056330.3	ENSG00000108244|ENSG00000263309	ENST00000462312,ENST00000436344,ENST00000209718|ENST00000571504,ENST00000571258,ENST00000574480	ENSP00000462335,ENSP00000414056,ENSP00000209718|ENSP00000463052,ENSP00000460637,ENSP00000459021
PH_hs_0000953	3.03476e-05	4.05941e-09	87.5014	101.176	0.249371	0.173431	-0.0645371	0.818778	VGLL1	vestigial like 1 (Drosophila)	1	51442	NM_016267.3	253970475	NP_057351.1	ENSG00000102243	ENST00000456412,ENST00000370634	ENSP00000388868,ENSP00000359668
PH_hs_0000954	2.88251e-24	4.1454e-25	6338.72	7260.22	0.099051	0.0972352	-0.48686	0.0150236	NGDN	neuroguidin, EIF4E binding protein	1	25983	NM_001042635.1,NM_015514.1	111038127;111038132	NP_001036100.1,NP_056329.1	ENSG00000129460	ENST00000556699,ENST00000556580,ENST00000556483,ENST00000408901	ENSP00000451942,ENSP00000452608,ENSP00000450659,ENSP00000386134
PH_hs_0000956	5.59381e-36	1.34118e-20	5177.5	6509.39	0.0802066	0.108331	-0.626115	0.00287994	C11orf48	chromosome 11 open reading frame 48	1	79081	NM_024099.3	131888644	NP_077004.2	ENSG00000162194	ENST00000532208,ENST00000431002,ENST00000354588,ENST00000524958	ENSP00000436848,ENSP00000416856,ENSP00000346600,ENSP00000432523
PH_hs_0000957	7.20942e-27	6.24256e-10	641.378	388.299	0.0937411	0.164639	0.321814	0.282294	SLC39A13	solute carrier family 39 (zinc transporter), member 13	1	91252	NM_152264.4,NM_001128225.2	291490667;291490666	NP_689477.2,NP_001121697.1	ENSG00000165915	ENST00000524928,ENST00000354884,ENST00000362021,ENST00000533076	ENSP00000437186,ENSP00000346956,ENSP00000354689,ENSP00000434290
PH_hs_0000958	1.03428e-26	4.65007e-35	2790.16	1831	0.0940373	0.0813149	0.209136	0.216971	PGRMC2	progesterone receptor membrane component 2	1	10424	NM_006320.4	291621646	NP_006311.2	ENSG00000164040	ENST00000296425,ENST00000520121	ENSP00000296425,ENSP00000429301
PH_hs_0000960	3.64095e-15	1.66498e-24	4143.18	2951.23	0.128543	0.0985268	0.123912	0.598409	NUP54	nucleoporin 54kDa	1	53371	NM_017426.2	26051236	NP_059122.2	ENSG00000138750	ENST00000458189,ENST00000342467,ENST00000512151,ENST00000514987,ENST00000502850,ENST00000264883,ENST00000507257	ENSP00000406103,ENSP00000344052,ENSP00000424172,ENSP00000421304,ENSP00000426609,ENSP00000264883,ENSP00000425243
PH_hs_0000961	3.87357e-22	7.28357e-22	787.563	1081.76	0.104132	0.104844	-0.892355	3.15245e-05	LOC101060555|POLR3GL	DNA-directed RNA polymerase III subunit RPC7-like|polymerase (RNA) III (DNA directed) polypeptide G (32kD)-like	4	101060555|84265	XM_003960180.1|NM_032305.1	410171316|14150063	XP_003960229.1|NP_115681.1	ENSG00000266741|ENSG00000121851	ENST00000583194|ENST00000369314	ENSP00000463251|ENSP00000358320
PH_hs_0000962	0.0592666	2.24423e-06	13.835	16.5162	0.640631	0.217989	NA	NA	SLC13A4	solute carrier family 13 (sodium/sulfate symporters), member 4	1	26266	NM_012450.2	31795545	NP_036582.2	ENSG00000164707	ENST00000354042	ENSP00000297282
PH_hs_0000964	1.70314e-07	4.19711e-27	797.104	609.548	0.196099	0.0933024	-0.0711951	0.826208	UBAC1	UBA domain containing 1	1	10422	NM_016172.2	55770883	NP_057256.2	ENSG00000130560	ENST00000371756	ENSP00000360821
PH_hs_0000965	0.649828	0.485743	-0.458888	0.0500473	-2.59837	27.9766	NA	NA	C9orf156	chromosome 9 open reading frame 156	1	51531	NM_016481.3	118600978	NP_057565.3	ENSG00000136932	ENST00000375118,ENST00000375119	ENSP00000364259,ENSP00000364260
PH_hs_0000966	2.05012e-13	6.02189e-08	47.4779	24.9624	0.137889	0.188935	NA	NA	CASP7	caspase 7, apoptosis-related cysteine peptidase	1	840	NM_001267058.1,NM_001267057.1,NM_001267056.1,NM_033340.3,NM_001227.4,NM_033339.4,NM_033338.5	388596701;388596699;388596697;388596696;388596695;388596694;388596693	NP_001253987.1,NP_001253986.1,NP_001253985.1,NP_203126.1,NP_001218.1,NP_203125.1,NP_203124.1	ENSG00000165806	ENST00000369321,ENST00000369315,ENST00000369318,ENST00000345633,ENST00000369331	ENSP00000358327,ENSP00000358321,ENSP00000358324,ENSP00000298701,ENSP00000358337
PH_hs_0000967	6.77782e-23	1.7279e-25	1700.71	1275.96	0.102237	0.0964477	-0.0111527	0.95466	TMEM147	transmembrane protein 147	1	10430	NM_032635.3,NM_001242597.1	336176056;336176057	NP_116024.1,NP_001229526.1	ENSG00000105677	ENST00000392205,ENST00000392204,ENST00000222284	ENSP00000376041,ENSP00000376040,ENSP00000222284
PH_hs_0000969	0.0662777	0.0107653	2.56539	4.00999	0.664849	0.435057	NA	NA	NA	NA	1	NA	NA	NA	NA	ENSG00000126016	ENST00000304758	ENSP00000305557
PH_hs_0000970	7.93767e-21	4.91717e-18	536.785	503.379	0.107678	0.116606	-0.319486	0.19363	SYDE1	synapse defective 1, Rho GTPase, homolog 1 (C. elegans)	1	85360	NM_033025.4	42475969	NP_149014.3	ENSG00000105137	ENST00000600252,ENST00000600440,ENST00000342784	ENSP00000469489,ENSP00000470733,ENSP00000341489
PH_hs_0000972	2.91985e-25	3.65788e-26	26101.4	18681.4	0.0969175	0.0950962	0.323319	0.123993	TPX2	TPX2, microtubule-associated, homolog (Xenopus laevis)	1	22974	NM_012112.4	40354199	NP_036244.2	ENSG00000088325	ENST00000340513,ENST00000300403	ENSP00000341145,ENSP00000300403
PH_hs_0000974	9.26945e-07	3.67576e-11	37.3897	45.5386	0.209699	0.153532	NA	NA	RGS14	regulator of G-protein signaling 14	1	10636	NM_006480.4	56682941	NP_006471.2	ENSG00000169220	ENST00000408923	ENSP00000386229
PH_hs_0000975	2.57269e-18	5.05758e-24	1275.07	854.029	0.115606	0.0995965	0.138707	0.522721	CRELD1	cysteine-rich with EGF-like domains 1	1	78987	NM_001077415.2,NM_001031717.3,NM_015513.4	293335912;293335887;293335858	NP_001070883.1,NP_001026887.1,NP_056328.2	ENSG00000163703	ENST00000435417,ENST00000326434,ENST00000452070,ENST00000383811,ENST00000397170	ENSP00000406556,ENSP00000321856,ENSP00000393643,ENSP00000373322,ENSP00000380355
PH_hs_0000977	5.51137e-18	7.98916e-11	247.673	163.005	0.116785	0.156354	0.302802	0.2976	DHX36	DEAH (Asp-Glu-Ala-His) box polypeptide 36	1	170506	NM_001114397.1,NM_020865.2	167830435;167830432	NP_001107869.1,NP_065916.2	ENSG00000174953	ENST00000544526,ENST00000329463,ENST00000308361	ENSP00000444247,ENSP00000330113,ENSP00000309296
PH_hs_0000978	1.31335e-13	2.41594e-26	1003.98	754.381	0.136756	0.0947445	-0.037192	0.877932	C10orf76	chromosome 10 open reading frame 76	1	79591	NM_024541.2	154350212	NP_078817.2	ENSG00000120029	ENST00000370033	ENSP00000359050
PH_hs_0000979	5.91891e-19	2.77403e-32	749.944	698.067	0.113427	0.0849591	-0.336132	0.142387	PLEKHA4	pleckstrin homology domain containing, family A (phosphoinositide binding specific) member 4	1	57664	NM_020904.2,NM_001161354.1	238859650;238859652	NP_065955.2,NP_001154826.1	ENSG00000105559	ENST00000355496,ENST00000597129,ENST00000263265	ENSP00000347683,ENSP00000471462,ENSP00000263265
PH_hs_0000980	4.37042e-11	9.15139e-27	1317.28	1096.89	0.154148	0.0939365	-0.18155	0.489324	TOM1	target of myb1 (chicken)	1	10043	NR_024195.1,NR_024194.1,NM_001135732.1,NM_001135730.1,NM_001135729.1,NM_005488.2	209180452;209180451;209180456;209180449;209180447;209180445	-,NP_001129204.1,NP_001129202.1,NP_001129201.1,NP_005479.1	ENSG00000100284	ENST00000382034,ENST00000447733,ENST00000425375,ENST00000411850,ENST00000424387,ENST00000404284,ENST00000449058	ENSP00000371465,ENSP00000398876,ENSP00000394924,ENSP00000413697,ENSP00000397492,ENSP00000385906,ENSP00000394466
PH_hs_0000982	2.6957e-19	1.26908e-34	26639.9	31633.7	0.11231	0.0818566	-0.387007	0.0575991	SEC11A	SEC11 homolog A (S. cerevisiae)	1	23478	NR_073518.1,NM_001271918.1,NM_014300.3,NM_001271922.1,NM_001271921.1,NM_001271920.1,NM_001271919.1	429836879;429836876;429836875;429836838;429836840;429836836;429836834	-,NP_001258847.1,NP_055115.1,NP_001258851.1,NP_001258850.1,NP_001258849.1,NP_001258848.1	ENSG00000140612	ENST00000455959,ENST00000558217,ENST00000268220,ENST00000560266,ENST00000558134	ENSP00000413121,ENSP00000453930,ENSP00000268220,ENSP00000452684,ENSP00000452697
PH_hs_0000983	7.86142e-23	1.10696e-30	651.073	265.538	0.102394	0.0872964	0.899599	6.50737e-06	ARL2BP	ADP-ribosylation factor-like 2 binding protein	1	23568	NM_012106.3	42794776	NP_036238.1	ENSG00000102931	ENST00000219204	ENSP00000219204
PH_hs_0000984	1.25677e-23	4.49934e-09	2015.56	1241.29	0.100499	0.173955	0.295853	0.319199	ZMYM3	zinc finger, MYM-type 3	1	9203	NM_001171162.1,NM_005096.3,NM_201599.2	283837893;283837892;283837891	NP_001164633.1,NP_005087.1,NP_963893.1	ENSG00000147130	ENST00000353904,ENST00000373988,ENST00000373984,ENST00000373998,ENST00000314425	ENSP00000343909,ENSP00000363100,ENSP00000363096,ENSP00000363110,ENSP00000322845
PH_hs_0000986	1.4177e-27	1.87351e-24	13750.6	10825.4	0.0924403	0.0986388	0.109879	0.583937	ABCF1	ATP-binding cassette, sub-family F (GCN20), member 1	1	23	NM_001090.2,NM_001025091.1	69354731;69354670	NP_001081.1,NP_001020262.1	ENSG00000236149|ENSG00000206490|ENSG00000225989|ENSG00000236342|ENSG00000204574|ENSG00000231129|ENSG00000232169	ENST00000416932,ENST00000452530,ENST00000457111|ENST00000400609,ENST00000383587,ENST00000383588|ENST00000456791,ENST00000420257,ENST00000423247|ENST00000546690,ENST00000421608,ENST00000412443,ENST00000457078|ENST00000396515,ENST00000376545,ENST00000326195|ENST00000552867,ENST00000454094,ENST00000421042,ENST00000426219|ENST00000457970,ENST00000448939,ENST00000419893	ENSP00000394785,ENSP00000389472,ENSP00000413319|ENSP00000383452,ENSP00000373081,ENSP00000373082|ENSP00000397199,ENSP00000391102,ENSP00000411327|ENSP00000448574,ENSP00000395308,ENSP00000404726,ENSP00000412553|ENSP00000379772,ENSP00000365728,ENSP00000313603|ENSP00000447476,ENSP00000390550,ENSP00000393143,ENSP00000414373|ENSP00000397875,ENSP00000403526,ENSP00000389065
PH_hs_0000987	0.00015461	0.000516694	18.2433	10.5513	0.277204	0.30476	NA	NA	PEAK1	NKF3 kinase family member	1	79834	NM_024776.3	336176090	NP_079052.2	ENSG00000173517	ENST00000312493,ENST00000560626	ENSP00000309230,ENSP00000452796
PH_hs_0000988	6.67093e-07	1.98837e-23	297.06	135.037	0.206843	0.100963	0.803355	0.0304317	UBQLN1	ubiquilin 1	1	29979	NM_053067.2,NM_013438.4	194328682;194328681	NP_444295.1,NP_038466.2	NA	NA	NA
PH_hs_0000989	5.4176e-33	5.30834e-25	12649.2	10615.2	0.0839817	0.0974612	0.011453	0.9523	UCK1	uridine-cytidine kinase 1	1	83549	NM_001261451.1,NM_001261450.1,NM_031432.2,NM_001135954.1	387598086;387598084;209863019;209863021	NP_001248380.1,NP_001248379.1,NP_113620.1,NP_001129426.1	ENSG00000130717	ENST00000372215,ENST00000372208,ENST00000491309,ENST00000372211,ENST00000372210	ENSP00000361289,ENSP00000361282,ENSP00000432363,ENSP00000361285,ENSP00000361284
PH_hs_0000990	2.374e-32	6.82799e-15	1537.11	1327.35	0.0848644	0.129878	-0.202766	0.403068	SLC25A13	solute carrier family 25 (aspartate/glutamate carrier), member 13	1	10165	NR_027662.1,NM_014251.2,NM_001160210.1	237649020;171906609;237649018	-,NP_055066.1,NP_001153682.1	ENSG00000004864	ENST00000416240,ENST00000265631	ENSP00000400101,ENSP00000265631
PH_hs_0000991	4.576e-07	9.27862e-16	123.243	141.402	0.203706	0.125776	-0.41094	0.235019	ANGPTL4	angiopoietin-like 4	1	51129	NM_001039667.1,NM_139314.1	89264695;21536397	NP_001034756.1,NP_647475.1	ENSG00000167772	ENST00000541807,ENST00000593998,ENST00000393962,ENST00000595079,ENST00000301455	ENSP00000439833,ENSP00000472551,ENSP00000377534,ENSP00000473025,ENSP00000301455
PH_hs_0000992	3.85521e-16	2.035e-33	11329.4	14052	0.124089	0.0834115	-0.534975	0.0423088	MRPS18A	mitochondrial ribosomal protein S18A	1	55168	NM_001193343.1,NM_018135.3	301069364;301069363	NP_001180272.1,NP_060605.1	ENSG00000096080	ENST00000372133	ENSP00000361206
PH_hs_0000993	2.26242e-12	3.19758e-14	173.894	109.322	0.144514	0.133338	0.467715	0.109904	PRCC	papillary renal cell carcinoma (translocation-associated)	1	5546	NM_005973.4	40807446	NP_005964.3	ENSG00000143294	ENST00000353233,ENST00000454659,ENST00000271526	ENSP00000339300,ENSP00000403560,ENSP00000271526
PH_hs_0000994	0.0421786	0.0471071	2.47507	2.48122	0.579392	0.597523	NA	NA	C1QA	complement component 1, q subcomponent, A chain	1	712	NM_015991.2	87298824	NP_057075.1	ENSG00000173372	ENST00000402322,ENST00000438241,ENST00000374642	ENSP00000385564,ENSP00000416841,ENSP00000363773
PH_hs_0000995	1.26006e-15	2.98034e-15	1994.97	1915.46	0.12638	0.128127	-0.34033	0.223933	TNKS1BP1	tankyrase 1 binding protein 1, 182kDa	1	85456	NM_033396.2	110556635	NP_203754.2	ENSG00000149115	ENST00000532437,ENST00000358252,ENST00000528882	ENSP00000437271,ENSP00000350990,ENSP00000431616
PH_hs_0000996	7.43384e-24	3.08718e-24	4000.1	3635.33	0.0999755	0.099117	-0.207202	0.331373	RRAS	related RAS viral (r-ras) oncogene homolog	1	6237	NM_006270.3	142348070	NP_006261.1	ENSG00000126458	ENST00000246792	ENSP00000246792
PH_hs_0000997	1.34725e-16	1.19126e-22	399.57	436.516	0.122156	0.102838	-0.526799	0.0215022	PSMB10	proteasome (prosome, macropain) subunit, beta type, 10	1	5699	NM_002801.3	325652084	NP_002792.1	ENSG00000205220	ENST00000358514	ENSP00000351314
PH_hs_0000999	4.1673e-11	5.18828e-39	1273.01	1861.3	0.153978	0.0768487	-0.963044	0.00177357	ACOT13	acyl-CoA thioesterase 13	1	55856	NM_001160094.1,NM_018473.3	231567182;231567103	NP_001153566.1,NP_060943.1	ENSG00000112304	ENST00000230048	ENSP00000230048
PH_hs_0001000	0.0010526	0.000222695	10.6301	14.085	0.325206	0.284769	NA	NA	CD300A	CD300a molecule	1	11314	NM_001256841.1,NM_007261.3	378786682;378786681	NP_001243770.1,NP_009192.2	ENSG00000167851	ENST00000392625,ENST00000360141	ENSP00000376401,ENSP00000353259
PH_hs_0001001	2.96879e-18	2.9931e-18	1405.97	828.789	0.115825	0.115837	0.325744	0.169374	GNA13	guanine nucleotide binding protein (G protein), alpha 13	1	10672	NM_006572.4	215820623	NP_006563.2	ENSG00000120063	ENST00000439174	ENSP00000400717
PH_hs_0001002	6.31602e-31	7.9341e-27	1080.86	552.352	0.0869283	0.0938195	0.535939	0.00920343	SLC35F2	solute carrier family 35, member F2	1	54733	NM_017515.4	223890241	NP_059985.2	ENSG00000110660	ENST00000525071,ENST00000525815	ENSP00000434307,ENSP00000436785
PH_hs_0001003	1.35276e-16	4.14391e-13	1922.32	1030.38	0.122163	0.139737	0.468203	0.100557	ZDHHC7	zinc finger, DHHC-type containing 7	1	55625	NM_001145548.1,NM_017740.2	224493963;224493955	NP_001139020.1,NP_060210.2	ENSG00000153786	ENST00000344861,ENST00000313732	ENSP00000341681,ENSP00000315604
PH_hs_0001004	6.14059e-19	0.000820177	697.933	341.488	0.11348	0.317598	0.521951	0.335092	ARMCX1	armadillo repeat containing, X-linked 1	1	51309	NM_016608.1	7706142	NP_057692.1	ENSG00000269801|ENSG00000126947	ENST00000601441|ENST00000372829	ENSP00000469745|ENSP00000361917
PH_hs_0001005	0.485473	0.0119754	5.04046	6.06504	27.4569	0.442886	NA	NA	TAC3	tachykinin 3	1	6866	NR_033654.1,NM_001178054.1,NM_013251.3	295849291;295849289;295849288	-,NP_001171525.1,NP_037383.1	ENSG00000166863	ENST00000300108,ENST00000423597,ENST00000441881,ENST00000379411,ENST00000393867,ENST00000438756,ENST00000458521,ENST00000357616	ENSP00000300108,ENSP00000416292,ENSP00000408208,ENSP00000368721,ENSP00000377445,ENSP00000408131,ENSP00000404056,ENSP00000350236
PH_hs_0001007	5.09935e-23	0.00022508	239.872	110.078	0.101937	0.284999	0.368361	0.0866606	PSMD3	proteasome (prosome, macropain) 26S subunit, non-ATPase, 3	1	5709	NM_002809.3	394953896	NP_002800.2	ENSG00000108344	ENST00000541736,ENST00000415039,ENST00000264639	ENSP00000442508,ENSP00000407410,ENSP00000264639
PH_hs_0001010	3.94217e-11	7.61256e-22	731.469	456.137	0.15378	0.104895	0.245854	0.354209	ATF5	activating transcription factor 5	1	22809	NM_012068.5,NM_001193646.1	302370954;302370955	NP_036200.2,NP_001180575.1	ENSG00000169136	ENST00000423777,ENST00000595125	ENSP00000396954,ENSP00000470633
PH_hs_0001011	1.27683e-38	6.69004e-26	6203.98	5333.77	0.0772582	0.095615	-0.0836025	0.648376	SS18L2	synovial sarcoma translocation gene on chromosome 18-like 2	1	51188	NM_016305.2	110227859	NP_057389.1	ENSG00000008324	ENST00000011691,ENST00000447630	ENSP00000011691,ENSP00000401115
PH_hs_0001012	3.86359e-28	8.52383e-36	2770.52	1958.96	0.0914384	0.0804235	0.103883	0.541538	NDFIP1	Nedd4 family interacting protein 1	1	80762	NM_030571.3	188595693	NP_085048.1	NA	NA	NA
PH_hs_0001014	1.67659e-21	5.17972e-19	232.244	210	0.105808	0.113235	-0.176469	0.456974	C17orf75	chromosome 17 open reading frame 75	1	64149	NM_022344.3	336391106	NP_071739.2	ENSG00000108666	ENST00000225805,ENST00000583334,ENST00000583221,ENST00000581747,ENST00000583774,ENST00000580558,ENST00000577809	ENSP00000225805,ENSP00000468451,ENSP00000463184,ENSP00000464845,ENSP00000462127,ENSP00000464759,ENSP00000464275
PH_hs_0001015	1.10912e-05	2.51465e-06	29.6105	22.5812	0.235754	0.219127	NA	NA	XAB2	XPA binding protein 2	1	56949	NM_020196.2	55770905	NP_064581.2	ENSG00000076924	ENST00000534844,ENST00000358368	ENSP00000438225,ENSP00000351137
PH_hs_0001016	3.67539e-06	1.58351e-23	1576.54	1313.01	0.223051	0.100732	-0.203511	0.584214	FAM96B	family with sequence similarity 96, member B	1	51647	NM_016062.3,NR_046109.1,NR_024525.2	373859932;373938438;373938437	NP_057146.1,-	ENSG00000166595	ENST00000567511,ENST00000562362,ENST00000568572,ENST00000422424	ENSP00000455028,ENSP00000463700,ENSP00000462376,ENSP00000387471
PH_hs_0001017	0.0279479	0.000668295	4.95014	12.5563	0.523054	0.31172	NA	NA	LINC00261	long intergenic non-protein coding RNA 261	1	140828	NR_001558.3	223278358	-	NA	NA	NA
PH_hs_0001018	7.92348e-09	4.4114e-10	92.864	67.7938	0.176924	0.163149	NA	NA	MON2	MON2 homolog (S. cerevisiae)	1	23041	NM_015026.2	114326551	NP_055841.2	ENSG00000061987	ENST00000393630	ENSP00000377250
PH_hs_0001020	2.48025e-23	3.24999e-07	212.451	165.741	0.101189	0.200975	0.0955999	0.806547	FAM117A	family with sequence similarity 117, member A	1	81558	NM_030802.3	215422359	NP_110429.1	ENSG00000121104	ENST00000240364	ENSP00000240364
PH_hs_0001021	2.25142e-20	9.0668e-08	529.36	464.868	0.108988	0.191662	-0.187363	0.58511	DCXR	dicarbonyl/L-xylulose reductase	1	51181	NM_001195218.1,NM_016286.3	304571974;304571973	NP_001182147.1,NP_057370.1	ENSG00000169738	ENST00000579821,ENST00000582900,ENST00000581584,ENST00000579004,ENST00000306869,ENST00000577532	ENSP00000464518,ENSP00000462272,ENSP00000464507,ENSP00000464332,ENSP00000303356,ENSP00000463354
PH_hs_0001022	1.15742e-05	1.04676e-12	318.906	166.692	0.236287	0.142286	0.551275	0.203464	KIDINS220	kinase D-interacting substrate, 220kDa	1	57498	NM_020738.2	214010203	NP_065789.1	ENSG00000134313	ENST00000418530,ENST00000427284,ENST00000473731,ENST00000256707	ENSP00000414923,ENSP00000411849,ENSP00000418974,ENSP00000256707
PH_hs_0001023	5.55625e-30	5.17373e-11	280.835	247.666	0.0883815	0.154756	-0.158876	0.561226	TUBGCP3	tubulin, gamma complex associated protein 3	1	10426	NM_006322.4	142371747	NP_006313.1	ENSG00000126216	ENST00000261965	ENSP00000261965
PH_hs_0001024	0.000191783	0.142204	23.562	17.2685	0.2816	0.934171	NA	NA	RMDN2	regulator of microtubule dynamics 2	1	151393	NM_144713.3,NM_001170793.1,NM_001170792.1,NM_001170791.1	283046685;283046683;283046679;283046673	NP_653314.2,NP_001164264.1,NP_001164263.1,NP_001164262.1	ENSG00000115841	ENST00000417700,ENST00000442857,ENST00000234195,ENST00000407257,ENST00000406384,ENST00000440353,ENST00000354545	ENSP00000392977,ENSP00000416367,ENSP00000234195,ENSP00000385049,ENSP00000386004,ENSP00000399495,ENSP00000346549
PH_hs_0001025	1.08191e-25	2.8718e-19	4970.77	3844.3	0.0960342	0.112399	0.0417483	0.853684	C12orf44	chromosome 12 open reading frame 44	1	60673	NM_001098673.1,NM_021934.4	149158713;149158712	NP_001092143.1,NP_068753.2	ENSG00000123395	ENST00000336854	ENSP00000338990
PH_hs_0001026	1.22394e-09	1.08384e-07	117.615	50.2008	0.167647	0.192888	NA	NA	FST	follistatin	1	10468	NM_006350.3	331999951	NP_006341.1	ENSG00000134363	ENST00000497789,ENST00000396947	ENSP00000426971,ENSP00000380151
PH_hs_0001027	2.06049e-22	2.355e-29	3568.04	2430.59	0.103433	0.0893878	0.173445	0.415911	TRMT12	tRNA methyltransferase 12 homolog (S. cerevisiae)	1	55039	NM_017956.3	157388918	NP_060426.2	ENSG00000183665	ENST00000328599	ENSP00000329858
PH_hs_0001028	1.27327e-32	1.92858e-08	10037.6	9275.48	0.0844889	0.181908	-0.109392	0.722051	SEC61G	Sec61 gamma subunit	1	23480	NM_014302.3,NM_001012456.1	60279263;60279264	NP_055117.1,NP_001012474.1	ENSG00000132432	ENST00000352861,ENST00000450622,ENST00000415949,ENST00000395535	ENSP00000341538,ENSP00000409884,ENSP00000388337,ENSP00000378906
PH_hs_0001029	2.15765e-31	1.99897e-23	2718.24	1997.95	0.0862363	0.100969	0.0495911	0.799011	CCM2	cerebral cavernous malformation 2	1	83605	NM_001167935.1,NM_001167934.1,NM_001029835.2,NM_031443.3,NR_030770.1	269308189;269308187;269308186;71067339;269308191	NP_001161407.1,NP_001161406.1,NP_001025006.1,NP_113631.1,-	ENSG00000136280	ENST00000381112,ENST00000544363,ENST00000541586,ENST00000474617,ENST00000475551,ENST00000488727,ENST00000258781	ENSP00000370503,ENSP00000438035,ENSP00000444725,ENSP00000419474,ENSP00000417180,ENSP00000417251,ENSP00000258781
PH_hs_0001030	0.00222056	0.00347618	5.49934	5.48872	0.351494	0.370491	NA	NA	LIPC	lipase, hepatic	1	3990	NM_000236.2	194097334	NP_000227.2	ENSG00000166035	ENST00000433326,ENST00000299022,ENST00000356113	ENSP00000395002,ENSP00000299022,ENSP00000348425
PH_hs_0001032	1.19591e-07	1.48743e-23	1381.32	1012.91	0.193574	0.100669	-0.0204078	0.949523	EMP3	epithelial membrane protein 3	1	2014	NM_001425.2	168693626	NP_001416.1	ENSG00000142227	ENST00000597279,ENST00000599255,ENST00000596315,ENST00000270221,ENST00000599704	ENSP00000469194,ENSP00000471592,ENSP00000469341,ENSP00000270221,ENSP00000470331
PH_hs_0001033	1.3711e-19	6.04646e-22	1427.03	1673.79	0.111376	0.104633	-0.645893	0.00778954	C8orf40	chromosome 8 open reading frame 40	1	114926	NM_138436.3,NM_001135674.1,NM_001135676.1,NM_001135675.1	208610016;208610012;208610018;208610014	NP_612445.2,NP_001129146.1,NP_001129148.1,NP_001129147.1	ENSG00000176209	ENST00000498447,ENST00000414154,ENST00000417410,ENST00000438528	ENSP00000430708,ENSP00000408997,ENSP00000405694,ENSP00000391549
PH_hs_0001034	4.80946e-22	1.01197e-28	9440.89	13257.6	0.104374	0.0904391	-0.732258	0.000815723	MRPL17	mitochondrial ribosomal protein L17	1	63875	NM_022061.3	169403966	NP_071344.1	ENSG00000158042	ENST00000532203	ENSP00000435294
PH_hs_0001036	0.000831929	1.96155e-06	24.0966	36.2401	0.318018	0.216665	NA	NA	PKNOX2	PBX/knotted 1 homeobox 2	1	63876	NM_022062.2	116812643	NP_071345.2	ENSG00000165495	ENST00000298282	ENSP00000298282
PH_hs_0001037	6.25126e-07	7.07069e-06	20.4401	17.4687	0.206292	0.230327	NA	NA	SIAE	sialic acid acetylesterase	1	54414	NM_001199922.1,NM_170601.4	321267599;321267601	NP_001186851.1,NP_733746.1	ENSG00000110013	ENST00000545756	ENSP00000437877
PH_hs_0001038	4.80501e-14	1.01097e-22	159.864	144.912	0.134298	0.102662	-0.0846693	0.762802	previous version conserved probe	NA	7	NA	NA	NA	NA	NA	NA	NA
PH_hs_0001040	1.92544e-21	2.9798e-12	246.658	168.87	0.10597	0.145336	0.241314	0.364659	SLC12A4	solute carrier family 12 (potassium/chloride transporters), member 4	1	6560	NM_001145964.1,NM_001145963.1,NM_001145962.1,NM_001145961.1,NM_005072.4	225579066;225579064;225579062;225579060;225579059	NP_001139436.1,NP_001139435.1,NP_001139434.1,NP_001139433.1,NP_005063.1	ENSG00000124067	ENST00000338335,ENST00000570616,ENST00000537830,ENST00000576616,ENST00000541864,ENST00000572037,ENST00000316341	ENSP00000343374,ENSP00000463148,ENSP00000445962,ENSP00000458902,ENSP00000438334,ENSP00000461403,ENSP00000318557
PH_hs_0001041	1.25203e-15	1.12192e-24	4253.31	2715.74	0.126368	0.0981549	0.274014	0.281409	MLLT1	myeloid/lymphoid or mixed-lineage leukemia (trithorax homolog, Drosophila); translocated to, 1	1	4298	NM_005934.3	90403588	NP_005925.2	NA	NA	NA
PH_hs_0001043	0.000224186	4.5436e-38	1284.47	826.338	0.284913	0.0778468	0.148735	0.706993	MUL1	mitochondrial E3 ubiquitin protein ligase 1	1	79594	NM_024544.2	171542820	NP_078820.2	ENSG00000090432	ENST00000264198	ENSP00000264198
PH_hs_0001044	1.75047e-24	1.18019e-10	574.099	289.401	0.0985743	0.157832	0.597454	0.0471533	SMG9	smg-9 homolog, nonsense mediated mRNA decay factor (C. elegans)	1	56006	NM_019108.2	145301566	NP_061981.2	ENSG00000105771	ENST00000597598,ENST00000601170,ENST00000270066	ENSP00000471442,ENSP00000471398,ENSP00000270066
PH_hs_0001045	5.77946e-27	6.72439e-12	513.343	255.44	0.0935611	0.147848	0.626844	0.0286847	CGNL1	cingulin-like 1	1	84952	NM_032866.4,NM_001252335.1	356874771;356874769	NP_116255.2,NP_001239264.1	ENSG00000128849	ENST00000281282	ENSP00000281282
PH_hs_0001048	2.97644e-12	2.00495e-05	149.288	60.7778	0.145333	0.243492	0.747541	0.00431786	ALCAM	activated leukocyte cell adhesion molecule	1	214	NM_001243280.1,NM_001627.3	343168769;343168768	NP_001230209.1,NP_001618.2	ENSG00000170017	ENST00000389927,ENST00000465413	ENSP00000374577,ENSP00000418937
PH_hs_0001050	6.51623e-09	2.91722e-09	68.1816	85.5127	0.175882	0.171779	NA	NA	NKG7	natural killer cell group 7 sequence	1	4818	NM_005601.3	49574503	NP_005592.1	ENSG00000105374	ENST00000595157,ENST00000600427,ENST00000593572,ENST00000221978,ENST00000595217	ENSP00000471163,ENSP00000469370,ENSP00000473204,ENSP00000221978,ENSP00000468910
PH_hs_0001051	5.37846e-41	4.03731e-21	4941.38	5011.06	0.0748661	0.106853	-0.327732	0.103036	COPE	coatomer protein complex, subunit epsilon	1	11316	NM_007263.3,NM_199442.1,NM_199444.1	40805821;40805824;40805826	NP_009194.2,NP_955474.1,NP_955476.1	ENSG00000105669	ENST00000593827,ENST00000351079,ENST00000600932,ENST00000349893,ENST00000262812	ENSP00000471034,ENSP00000345674,ENSP00000469035,ENSP00000343134,ENSP00000262812
PH_hs_0001053	8.06662e-08	1.28764e-07	52.0522	66.9915	0.190871	0.194094	NA	NA	previous version conserved probe	NA	7	NA	NA	NA	NA	NA	NA	NA
PH_hs_0001054	3.85793e-20	2.68882e-09	158.924	74.5868	0.109684	0.171378	0.693909	0.00132103	ARID3B	AT rich interactive domain 3B (BRIGHT-like)	1	10620	NM_006465.2	118136291	NP_006456.1	ENSG00000179361	ENST00000346246	ENSP00000343126
PH_hs_0001055	0.00766334	0.0226903	5.04046	3.0075	0.412445	0.499723	NA	NA	CCL16	chemokine (C-C motif) ligand 16	1	6360	NM_004590.2	22538800	NP_004581.1	ENSG00000161573	ENST00000293275,ENST00000483259	ENSP00000293275,ENSP00000431339
PH_hs_0001056	1.47377e-16	7.05435e-17	264.127	167.043	0.122317	0.121009	0.355034	0.186745	SLC38A7	solute carrier family 38, member 7	1	55238	NM_018231.1	8922691	NP_060701.1	ENSG00000103042	ENST00000564100	ENSP00000454325
PH_hs_0001057	0.00250002	0.000782673	7.05664	8.01999	0.356248	0.316227	NA	NA	THEMIS2	thymocyte selection associated family member 2	1	9473	NM_001105556.1,NM_001039477.1,NM_004848.2	157738676;87080816;87080806	NP_001099026.1,NP_001034566.1,NP_004839.2	ENSG00000130775	ENST00000328928,ENST00000456990,ENST00000373921,ENST00000373927,ENST00000373925	ENSP00000329862,ENSP00000398049,ENSP00000363031,ENSP00000363037,ENSP00000363035
PH_hs_0001058	0.00487917	0.000186822	11.2696	12.5563	0.386955	0.281054	NA	NA	MUM1L1	melanoma associated antigen (mutated) 1-like 1	1	139221	NM_152423.4,NM_001171020.1	289577099;289629260	NP_689636.3,NP_001164491.1	ENSG00000157502	ENST00000337685,ENST00000372552,ENST00000357175	ENSP00000338641,ENSP00000361632,ENSP00000349699
PH_hs_0001061	5.56021e-18	1.07846e-22	300.748	138.571	0.116799	0.102732	0.82391	0.000704731	AHDC1	AT hook, DNA binding motif, containing 1	1	27245	NM_001029882.2	154090974	NP_001025053.1	ENSG00000126705	ENST00000374011,ENST00000247087	ENSP00000363123,ENSP00000247087
PH_hs_0001062	1.67238e-12	1.16716e-21	845.307	557.494	0.143628	0.105386	0.161061	0.522429	LIMA1	LIM domain and actin binding 1	1	51474	NM_001243775.1,NM_001113547.1,NM_001113546.1,NM_016357.4	344313200;165905590;165905588;165905587	NP_001230704.1,NP_001107019.1,NP_001107018.1,NP_057441.1	ENSG00000050405	ENST00000552783,ENST00000341247,ENST00000394943,ENST00000552823,ENST00000547825,ENST00000552491	ENSP00000448779,ENSP00000340184,ENSP00000378400,ENSP00000450266,ENSP00000448706,ENSP00000448463
PH_hs_0001063	2.2594e-36	1.30251e-18	5285.75	3377.23	0.0797458	0.114581	0.315619	0.133228	MRPS35	mitochondrial ribosomal protein S35	1	60488	NM_001190864.1,NM_021821.3	300068922;300068921	NP_001177793.1,NP_068593.2	ENSG00000061794	ENST00000538315,ENST00000081029	ENSP00000445390,ENSP00000081029
PH_hs_0001064	0.0424141	0.1177	2.47507	2.58132	0.580271	0.84277	NA	NA	CHRNA4	cholinergic receptor, nicotinic, alpha 4 (neuronal)	1	1137	NM_001256573.1,NM_000744.6,NR_046317.1	375151584;375151582;375268720	NP_001243502.1,NP_000735.1,-	ENSG00000101204	ENST00000370263	ENSP00000359285
PH_hs_0001067	3.97909e-29	2.39923e-21	1560.96	1207.33	0.0897618	0.10623	-0.0539308	0.790105	ADPGK	ADP-dependent glucokinase	1	83440	NM_031284.4,NR_023319.1,NR_023318.1	187829199;187829212;187829205	NP_112574.3,-	ENSG00000159322	ENST00000443764,ENST00000311669,ENST00000569534,ENST00000567941,ENST00000569693	ENSP00000397210,ENSP00000312250,ENSP00000454707,ENSP00000458102,ENSP00000457572
PH_hs_0001068	1.08582e-20	5.29562e-08	838.156	968.234	0.108067	0.188102	-0.606439	0.0690499	NDUFS4	NADH dehydrogenase (ubiquinone) Fe-S protein 4, 18kDa (NADH-coenzyme Q reductase)	1	4724	NM_002495.2	170172514	NP_002486.1	ENSG00000164258	ENST00000506765,ENST00000506974,ENST00000296684,ENST00000502423,ENST00000507026	ENSP00000424570,ENSP00000425967,ENSP00000296684,ENSP00000422177,ENSP00000424993
PH_hs_0001069	2.13973e-34	3.26261e-18	488.253	273.832	0.0821427	0.11597	0.448286	0.039643	FAM46A	family with sequence similarity 46, member A	1	55603	NM_017633.2	117414142	NP_060103.2	NA	NA	NA
PH_hs_0001070	3.21458e-19	1.29736e-06	116.216	29.6488	0.112557	0.212741	NA	NA	NA	NA	1	NA	NA	NA	NA	ENSG00000132341	ENST00000541630,ENST00000448750,ENST00000543796	ENSP00000441210,ENSP00000396127,ENSP00000446215
PH_hs_0001071	3.07419e-06	0.00127177	17.0472	14.6613	0.221179	0.331333	NA	NA	LRG1	leucine-rich alpha-2-glycoprotein 1	1	116844	NM_052972.2	49574519	NP_443204.1	ENSG00000171236	ENST00000306390	ENSP00000302621
PH_hs_0001072	7.53196e-21	1.21092e-19	2107.91	2324.41	0.107613	0.111207	-0.534806	0.0193521	SAT2	spermidine/spermine N1-acetyltransferase family member 2	1	112483	NM_133491.3	226371641	NP_597998.1	ENSG00000141504	ENST00000573566,ENST00000575826,ENST00000571074,ENST00000269298	ENSP00000458385,ENSP00000458818,ENSP00000459985,ENSP00000269298
PH_hs_0001073	0.34231	0.192989	1.92587	2.95745	2.46204	1.15349	NA	NA	BMS1	BMS1 homolog, ribosome assembly protein (yeast)	1	9790	NM_014753.3	224589070	NP_055568.3	ENSG00000165733	ENST00000374518	ENSP00000363642
PH_hs_0001074	2.03979e-16	4.07651e-12	136.1	111.478	0.122908	0.146288	0.126043	0.607074	LAMP3	lysosomal-associated membrane protein 3	1	27074	NM_014398.3	156627583	NP_055213.2	ENSG00000078081	ENST00000265598	ENSP00000265598
PH_hs_0001075	1.65068e-12	2.72313e-18	176.597	136.24	0.14359	0.115692	0.136896	0.580034	GPATCH3	G patch domain containing 3	1	63906	NM_022078.2	205277457	NP_071361.2	ENSG00000198746	ENST00000361720,ENST00000445019	ENSP00000354645,ENSP00000398563
PH_hs_0001076	4.46274e-18	2.95023e-33	10491.7	10016	0.116455	0.0836264	-0.193286	0.38537	C19orf10	chromosome 19 open reading frame 10	1	56005	NM_019107.3	54112408	NP_061980.1	ENSG00000074842	ENST00000262947	ENSP00000262947
PH_hs_0001077	2.94576e-07	3.28346e-14	615.665	344.262	0.200211	0.1334	0.396935	0.2556	ATPAF1	ATP synthase mitochondrial F1 complex assembly factor 1	1	64756	NM_001256418.1,NM_001243728.1,NM_001042546.2,NM_022745.4	374081864;344179100;344179097;344179095	NP_001243347.1,NP_001230657.1,NP_001036011.2,NP_073582.3	ENSG00000123472	ENST00000526821,ENST00000542495,ENST00000529214	ENSP00000436690,ENSP00000443588,ENSP00000436267
PH_hs_0001078	1.85471e-18	3.75175e-26	4272.49	4896.45	0.11511	0.0951178	-0.519981	0.0274336	PDZD11	PDZ domain containing 11	1	51248	NM_016484.4	125490319	NP_057568.1	ENSG00000120509	ENST00000239666	ENSP00000239666
PH_hs_0001079	1.47832e-09	0.000128958	29.5129	21.8047	0.168521	0.273653	NA	NA	PPIL4	peptidylprolyl isomerase (cyclophilin)-like 4	1	85313	NM_139126.3	336176085	NP_624311.1	NA	NA	NA
PH_hs_0001080	0.00175722	3.31911e-07	21.0723	27.5937	0.342613	0.20114	NA	NA	HID1	HID1 domain containing	1	283987	NM_030630.2	188528669	NP_085133.1	ENSG00000167861	ENST00000425042	ENSP00000413520
PH_hs_0001081	2.56955e-25	9.41759e-34	7473.67	6276.73	0.0968025	0.0829709	-0.0392012	0.832466	ISOC1	isochorismatase domain containing 1	1	51015	NM_016048.2	103471986	NP_057132.2	ENSG00000066583	ENST00000173527	ENSP00000173527
PH_hs_0001083	1.86839e-26	4.20215e-16	262.599	159.974	0.0945286	0.124252	0.412597	0.0668905	DLG3	discs, large homolog 3 (Drosophila)	1	1741	NM_001166278.1,NM_020730.2,NM_021120.3	261862236;261862235;261862234	NP_001159750.1,NP_065781.1,NP_066943.2	NA	NA	NA
PH_hs_0001085	1.99852e-24	2.63945e-30	1236.9	763.379	0.0987003	0.0878759	0.255187	0.224955	ZNF576	zinc finger protein 576	1	79177	NM_001145347.1,NM_024327.2	223890222;223890221	NP_001138819.1,NP_077303.1	ENSG00000124444	ENST00000525771,ENST00000391965	ENSP00000436182,ENSP00000375827
PH_hs_0001086	3.43542e-10	3.89014e-15	190.588	109.724	0.1621	0.128682	0.567362	0.0951118	TP53INP2	tumor protein p53 inducible nuclear protein 2	1	58476	NM_021202.1	39930398	NP_067025.1	ENSG00000078804	ENST00000374809,ENST00000374810	ENSP00000363942,ENSP00000363943
PH_hs_0001087	2.07601e-31	6.41328e-27	6685.74	7077.22	0.0862117	0.0936457	-0.372159	0.0497004	RNF181	ring finger protein 181	1	51255	NM_016494.3	75709223	NP_057578.1	ENSG00000168894	ENST00000306368,ENST00000441634,ENST00000414390	ENSP00000306906,ENSP00000412025,ENSP00000397109
PH_hs_0001088	1.61722e-16	8.40025e-08	214.272	145.139	0.122485	0.191144	0.302082	0.429595	ERRFI1	ERBB receptor feedback inhibitor 1	1	54206	NM_018948.3	209954668	NP_061821.1	ENSG00000116285	ENST00000377482	ENSP00000366702
PH_hs_0001090	2.47735e-05	0.000197325	23.7426	10.9774	0.246442	0.282196	NA	NA	ATG5	autophagy related 5	1	9474	NM_004849.2	92859692	NP_004840.1	ENSG00000057663	ENST00000360666,ENST00000369070,ENST00000369076,ENST00000343245	ENSP00000353884,ENSP00000358066,ENSP00000358072,ENSP00000343313
PH_hs_0001091	1.64515e-36	3.55288e-20	3795.26	3019.22	0.0795864	0.109577	-0.0283956	0.888743	SNX2	sorting nexin 2	1	6643	NM_003100.2	23111037	NP_003091.2	ENSG00000205302	ENST00000379516	ENSP00000368831
PH_hs_0001092	5.86678e-09	2.02962e-19	1026.26	666.191	0.175329	0.111915	0.161036	0.592146	UBE2R2	ubiquitin-conjugating enzyme E2R 2	1	54926	NM_017811.3	58530887	NP_060281.2	NA	NA	NA
PH_hs_0001093	9.4167e-15	1.10248e-31	1170.8	1444.26	0.130576	0.0858119	-0.734719	0.00171992	CUEDC2	CUE domain containing 2	1	79004	NM_024040.2	148596995	NP_076945.2	ENSG00000107874	ENST00000369937	ENSP00000358953
PH_hs_0001094	0.233414	0.0225936	6.32681	3.0075	1.37429	0.499274	NA	NA	RNF175	ring finger protein 175	1	285533	NM_173662.2	148664182	NP_775933.1	ENSG00000145428	ENST00000347063	ENSP00000340979
PH_hs_0001096	1.65916e-15	6.89898e-36	1511.16	1215.73	0.126931	0.0803144	-0.120135	0.583206	AAR2	AAR2 splicing factor homolog (S. cerevisiae)	1	25980	NM_001271874.1,NM_015511.4	428977336;428977316	NP_001258803.1,NP_056326.2	ENSG00000131043	ENST00000373932,ENST00000320849	ENSP00000363043,ENSP00000313674
PH_hs_0001097	2.78855e-19	1.34167e-28	281.128	214.034	0.112358	0.0906468	0.0503592	0.81931	NINJ1	ninjurin 1	1	4814	NM_004148.3	148922910	NP_004139.2	ENSG00000131669	ENST00000375446	ENSP00000364595
PH_hs_0001098	1.49603e-11	4.27624e-22	345.329	176.792	0.150445	0.104242	0.618155	0.0304557	DIRC2	disrupted in renal carcinoma 2	1	84925	NM_032839.2	182636719	NP_116228.1	ENSG00000138463	ENST00000477647	ENSP00000418554
PH_hs_0001099	0.011754	0.0160118	5.58966	4.53627	0.441486	0.466393	NA	NA	FIGF|PIR-FIGF	c-fos induced growth factor (vascular endothelial growth factor D)|PIR-FIGF readthrough	4	2277|100532742	NM_004469.4|NR_037859.2	323462164|323462165	NP_004460.1|-	ENSG00000165197	ENST00000297904	ENSP00000297904
PH_hs_0001100	1.06629e-10	3.2174e-17	197.85	228.72	0.157444	0.119661	-0.520943	0.0671787	DHRS7B	dehydrogenase/reductase (SDR family) member 7B	1	25979	NM_015510.4	356461037	NP_056325.2	ENSG00000109016	ENST00000583388,ENST00000579303,ENST00000578426,ENST00000395511	ENSP00000462139,ENSP00000468585,ENSP00000463591,ENSP00000378887
PH_hs_0001101	4.68034e-43	6.33232e-37	5664.15	5665.66	0.0729618	0.0791123	-0.303812	0.0538067	RABAC1	Rab acceptor 1 (prenylated)	1	10567	NM_006423.2	222144308	NP_006414.2	ENSG00000105404	ENST00000601078,ENST00000601028,ENST00000222008,ENST00000601891,ENST00000600292	ENSP00000469392,ENSP00000469161,ENSP00000222008,ENSP00000473152,ENSP00000471877
PH_hs_0001102	2.71667e-10	2.19265e-17	1352.6	873.236	0.161133	0.119018	0.17623	0.533391	CHMP2B	charged multivesicular body protein 2B	1	25978	NM_001244644.1,NM_014043.3	347582618;170650589	NP_001231573.1,NP_054762.2	ENSG00000083937	ENST00000263780	ENSP00000263780
PH_hs_0001103	4.07169e-28	1.73072e-37	6054.17	5718.49	0.0914782	0.0784816	-0.2195	0.233326	CMPK1	cytidine monophosphate (UMP-CMP) kinase 1, cytosolic	1	51727	NM_001136140.1,NM_016308.2,NR_046394.1	209915596;209915595;378925603	NP_001129612.1,NP_057392.1,-	ENSG00000162368	ENST00000371873	ENSP00000360939
PH_hs_0001104	0.0426486	0.0512509	2.47507	2.005	0.581144	0.612428	NA	NA	FBLN5	fibulin 5	1	10516	NM_006329.3	186928842	NP_006320.2	ENSG00000140092	ENST00000267620	ENSP00000267620
PH_hs_0001105	1.41191e-33	1.18848e-23	3985.61	2305.61	0.0832016	0.100443	0.418895	0.0338881	CTSF	cathepsin F	1	8722	NM_003793.3	87042402	NP_003784.2	ENSG00000174080	ENST00000310325	ENSP00000310832
PH_hs_0001106	7.80207e-36	9.16859e-26	647.358	356.014	0.0803778	0.0958892	0.454341	0.0202232	MAFK	v-maf musculoaponeurotic fibrosarcoma oncogene homolog K (avian)	1	7975	NM_002360.3	82617644	NP_002351.1	ENSG00000198517	ENST00000343242	ENSP00000344903
PH_hs_0001107	3.38493e-15	7.40595e-10	113.477	129.347	0.128391	0.165388	-0.353933	0.255524	CCDC113	coiled-coil domain containing 113	1	29070	NM_001142302.1,NM_014157.3	214830927;214830909	NP_001135774.1,NP_054876.2	ENSG00000103021	ENST00000219299,ENST00000443128	ENSP00000219299,ENSP00000402588
PH_hs_0001108	7.04629e-41	1.6531e-34	3012.51	3653.32	0.0749791	0.082001	-0.640614	0.000174595	STYXL1	serine/threonine/tyrosine interacting-like 1	1	51657	NM_016086.2	32481212	NP_057170.1	ENSG00000262263|ENSG00000127952	ENST00000576767,ENST00000572175,ENST00000571315,ENST00000576803,ENST00000571002,ENST00000575229,ENST00000574630|ENST00000360591,ENST00000248600,ENST00000431581,ENST00000438695,ENST00000430497,ENST00000340062,ENST00000359697	ENSP00000459989,ENSP00000458708,ENSP00000458857,ENSP00000460564,ENSP00000459100,ENSP00000461408,ENSP00000460994|ENSP00000353798,ENSP00000248600,ENSP00000392221,ENSP00000404495,ENSP00000403033,ENSP00000343383,ENSP00000352726
PH_hs_0001109	0.00996989	6.52931e-07	57.8981	77.6929	0.429649	0.20666	NA	NA	LOC101060430|LOC100509196	putative uncharacterized protein encoded by LINC00205-like|putative uncharacterized protein encoded by LINC00205-like	4	101060430|100509196	XM_003960799.1|XM_003119833.1	410173713|310113965	XP_003960848.1|XP_003119881.1	NA	NA	NA
PH_hs_0001110	1.33369e-16	8.93591e-26	6810.46	5324.11	0.122138	0.0958667	0.0480565	0.830241	LAMA5	laminin, alpha 5	1	3911	NM_005560.3	21264601	NP_005551.3	ENSG00000130702	ENST00000252999,ENST00000370691	ENSP00000252999,ENSP00000433260
PH_hs_0001111	7.71069e-31	2.57195e-22	797.564	761.573	0.0870586	0.103677	-0.370247	0.086572	TECPR2	tectonin beta-propeller repeat containing 2	1	9895	NM_014844.3	289547514	NP_055659.2	NA	NA	NA
PH_hs_0001112	0.00183408	0.0307568	8.89219	3.53377	0.34419	0.534821	NA	NA	SLC27A2	solute carrier family 27 (fatty acid transporter), member 2	1	11001	NM_003645.3,NM_001159629.1	227499618;227499620	NP_003636.2,NP_001153101.1	ENSG00000140284	ENST00000544960,ENST00000380902,ENST00000267842	ENSP00000444549,ENSP00000370289,ENSP00000267842
PH_hs_0001113	3.83657e-26	8.56056e-09	866.009	622.864	0.0951368	0.177342	0.0642337	0.833986	YTHDF1	YTH domain family, member 1	1	54915	NM_017798.3	209413767	NP_060268.2	ENSG00000149658	ENST00000370339	ENSP00000359364
PH_hs_0001114	2.70512e-22	2.8972e-14	328.201	269.725	0.103733	0.133109	-0.0770797	0.768774	PIN4	protein (peptidylprolyl cis/trans isomerase) NIMA-interacting, 4 (parvulin)	1	5303	NM_006223.3,NR_033187.1	282847474;282847477	NP_006214.2,-	ENSG00000102309	ENST00000373669,ENST00000218432	ENSP00000362773,ENSP00000218432
PH_hs_0001115	1.16516e-35	7.91871e-09	1506.88	1036.08	0.0805855	0.176921	0.130871	0.661423	PRPF3	PRP3 pre-mRNA processing factor 3 homolog (S. cerevisiae)	1	9129	NM_004698.2	193083188	NP_004689.1	ENSG00000265228|ENSG00000117360	ENST00000577234,ENST00000578639|ENST00000414970,ENST00000324862	ENSP00000463374,ENSP00000463536|ENSP00000387844,ENSP00000315379
PH_hs_0001116	0.00041799	3.89049e-05	29.137	41.4528	0.299348	0.253097	NA	NA	C16orf89	chromosome 16 open reading frame 89	1	146556	NM_001098514.2,NM_152459.4	349585444;349585446	NP_001091984.2,NP_689672.4	ENSG00000153446	ENST00000350219,ENST00000422873,ENST00000315997,ENST00000472572,ENST00000474471	ENSP00000283478,ENSP00000390402,ENSP00000324672,ENSP00000420566,ENSP00000417158
PH_hs_0001117	1.58336e-29	9.08214e-24	3232.66	2246.15	0.0891077	0.100174	0.141549	0.466142	DHCR7	7-dehydrocholesterol reductase	1	1717	NM_001163817.1,NM_001360.2	255308874;119943111	NP_001157289.1,NP_001351.2	ENSG00000172893	ENST00000355527,ENST00000407721	ENSP00000347717,ENSP00000384739
PH_hs_0001118	1.59921e-05	0.000252873	13.0149	8.49621	0.240451	0.287547	NA	NA	FAM204A	family with sequence similarity 204, member A	1	63877	NM_001134672.1,NM_022063.2	197927281;197927280	NP_001128144.1,NP_071346.1	NA	NA	NA
PH_hs_0001120	0.000280429	0.000222984	8.98251	14.085	0.289866	0.284797	NA	NA	TM4SF4	transmembrane 4 L six family member 4	1	7104	NM_004617.3	325974483	NP_004608.1	ENSG00000169903	ENST00000305354	ENSP00000305852
PH_hs_0001121	3.50895e-12	1.11793e-25	834.128	435.686	0.14583	0.0960629	0.499594	0.0479073	HMGCR	3-hydroxy-3-methylglutaryl-CoA reductase	1	3156	NM_001130996.1,NM_000859.2	196049379;196049378	NP_001124468.1,NP_000850.1	ENSG00000113161	ENST00000287936	ENSP00000287936
PH_hs_0001122	2.72414e-20	3.42186e-22	676.109	406.065	0.109233	0.103993	0.319844	0.128641	ZGPAT	zinc finger, CCCH-type with G patch domain	1	84619	NM_001195654.1,NM_001195653.1,NM_032527.4,NM_181485.2,NM_001083113.1	307548886;307548884;307548882;133925790;133925794	NP_001182583.1,NP_001182582.1,NP_115916.3,NP_852150.2,NP_001076582.1	ENSG00000197114	ENST00000448100,ENST00000328969,ENST00000369967,ENST00000357119,ENST00000355969	ENSP00000391176,ENSP00000332013,ENSP00000358984,ENSP00000349634,ENSP00000348242
PH_hs_0001123	1.83913e-06	3.33816e-08	29.7838	26.5412	0.21604	0.185196	NA	NA	TBC1D30	TBC1 domain family, member 30	1	23329	NM_015279.1	310923110	NP_056094.1	ENSG00000111490	ENST00000229088	ENSP00000229088
PH_hs_0001124	2.05591e-19	1.75036e-16	111.634	201.652	0.111933	0.122629	-1.08896	6.46872e-06	RBKS	ribokinase	1	64080	NM_022128.1	11545854	NP_071411.1	ENSG00000171174	ENST00000444339,ENST00000449378,ENST00000302188,ENST00000458185	ENSP00000413232,ENSP00000413789,ENSP00000306817,ENSP00000393558
PH_hs_0001125	4.01744e-06	4.04614e-10	49.6894	29.4986	0.224002	0.162784	NA	NA	YIPF1	Yip1 domain family, member 1	1	54432	NM_018982.4,NR_036639.1,NR_036640.1	307691201;307691202;307691203	NP_061855.1,-	ENSG00000058799	ENST00000072644,ENST00000371399,ENST00000464950	ENSP00000072644,ENSP00000360452,ENSP00000432266
PH_hs_0001126	7.66564e-14	0.0731635	162.798	79.3171	0.135423	0.688407	-0.122252	0.647508	HSD17B6	hydroxysteroid (17-beta) dehydrogenase 6 homolog (mouse)	1	8630	NM_003725.2	19743807	NP_003716.2	ENSG00000025423	ENST00000322165,ENST00000554150,ENST00000554643,ENST00000555805,ENST00000555159	ENSP00000318631,ENSP00000452273,ENSP00000451406,ENSP00000451753,ENSP00000450698
PH_hs_0001127	9.68659e-05	8.58457e-11	56.2578	85.8888	0.268309	0.156623	NA	NA	BCL2L14	BCL2-like 14 (apoptosis facilitator)	1	79370	NM_138723.1,NM_138722.1,NM_030766.1	21040329;21040327;13540528	NP_620049.1,NP_620048.1,NP_110393.1	ENSG00000121380	ENST00000266434,ENST00000396367,ENST00000308721,ENST00000586576,ENST00000589718	ENSP00000266434,ENSP00000379653,ENSP00000309132,ENSP00000466693,ENSP00000467086
PH_hs_0001128	3.03756e-07	2.44094e-19	250.937	113.608	0.200448	0.112172	0.857552	0.0196306	ABCE1	ATP-binding cassette, sub-family E (OABP), member 1	1	6059	NM_001040876.1,NM_002940.2	108773783;108773781	NP_001035809.1,NP_002931.2	ENSG00000164163	ENST00000296577	ENSP00000296577
PH_hs_0001129	3.13199e-13	3.84017e-37	2334.52	1793.02	0.138993	0.0788674	-0.0365533	0.889504	TAOK3	TAO kinase 3	1	51347	NM_016281.3	148746217	NP_057365.3	ENSG00000135090	ENST00000392533,ENST00000419821	ENSP00000376317,ENSP00000416374
PH_hs_0001130	5.07449e-33	4.90926e-13	333.444	162.256	0.0839432	0.140193	0.720034	0.0114678	ASGR1	asialoglycoprotein receptor 1	1	432	NM_001197216.2,NM_001671.4	319655548;319655547	NP_001184145.1,NP_001662.1	ENSG00000141505	ENST00000269299	ENSP00000269299
PH_hs_0001131	3.26845e-16	1.31918e-39	5984.29	3517	0.12378	0.0762381	0.429611	0.053724	USP22	ubiquitin specific peptidase 22	1	23326	NM_015276.1	150010638	NP_056091.1	ENSG00000124422	ENST00000537526,ENST00000261497	ENSP00000440950,ENSP00000261497
PH_hs_0001132	2.27162e-07	4.13449e-11	231.956	165.013	0.198229	0.15395	0.182946	0.645641	CRAT	carnitine O-acetyltransferase	1	1384	NM_001257363.1,NM_000755.3	383209672;253970494	NP_001244292.1,NP_000746.2	ENSG00000095321	ENST00000318080	ENSP00000315013
PH_hs_0001133	2.15974e-08	7.49625e-07	60.1169	34.185	0.182573	0.207842	NA	NA	CLSTN2	calsyntenin 2	1	64084	NM_022131.2	209364543	NP_071414.2	ENSG00000158258	ENST00000458420	ENSP00000402460
PH_hs_0001134	1.0039e-16	1.4353e-22	2108.17	1740.66	0.121631	0.10304	-0.134619	0.550355	EPB41L4A-AS1	EPB41L4A antisense RNA 1	1	114915	NR_015370.2	284005302	-	NA	NA	NA
PH_hs_0001135	1.73055e-18	1.99435e-08	930.573	593.892	0.115006	0.182105	0.231877	0.47771	TUFM	Tu translation elongation factor, mitochondrial	1	7284	NM_003321.4	169658370	NP_003312.3	ENSG00000178952	ENST00000313511	ENSP00000322439
PH_hs_0001136	7.72566e-23	2.13505e-30	42081.6	38611	0.102375	0.0877334	0.0239134	0.900458	SNX3	sorting nexin 3	1	8724	NM_003795.4,NM_152827.2	222418635;222418634	NP_003786.1,NP_690040.1	ENSG00000112335	ENST00000368979,ENST00000426155,ENST00000230085	ENSP00000357975,ENSP00000401779,ENSP00000230085
PH_hs_0001137	4.18218e-26	1.4802e-24	1257.77	1054.48	0.0952105	0.0984156	-0.179256	0.360999	MMAB	methylmalonic aciduria (cobalamin deficiency) cblB type	1	326625	NM_052845.3,NR_038118.1	120432048;330340410	NP_443077.1,-	ENSG00000139428	ENST00000545712	ENSP00000445920
PH_hs_0001138	6.81177e-25	2.5438e-33	5795.62	6405.25	0.0976908	0.0835405	-0.443388	0.0256875	CHMP2A	charged multivesicular body protein 2A	1	27243	NM_198426.1,NM_014453.2	38372932;38372936	NP_940818.1,NP_055268.1	ENSG00000130724	ENST00000596708,ENST00000312547,ENST00000601220,ENST00000600118,ENST00000600006	ENSP00000471961,ENSP00000310440,ENSP00000472680,ENSP00000469240,ENSP00000472097
PH_hs_0001139	2.94626e-31	5.67086e-24	11271.9	9632.16	0.0864353	0.0997087	-0.0255801	0.896593	CIAO1	cytosolic iron-sulfur protein assembly 1	1	9391	NM_004804.2	38570089	NP_004795.1	ENSG00000144021	ENST00000488633	ENSP00000418287
PH_hs_0001141	8.57579e-07	5.25942e-13	88.9292	51.4535	0.209014	0.14038	NA	NA	VNN1	vanin 1	1	8876	NM_004666.2	223633990	NP_004657.2	ENSG00000112299	ENST00000367928	ENSP00000356905
PH_hs_0001142	1.71359e-15	3.48864e-13	2735.07	2024.77	0.126996	0.139278	0.0399695	0.886059	ELAC2	elaC homolog 2 (E. coli)	1	60528	NM_173717.1,NM_001165962.1,NM_018127.6	260166621;260166618;260166617	NP_776065.1,NP_001159434.1,NP_060597.4	ENSG00000006744	ENST00000395962,ENST00000338034	ENSP00000379291,ENSP00000337445
PH_hs_0001143	8.63536e-06	3.14354e-06	42.6254	73.7329	0.232691	0.221411	NA	NA	TMEM176A	transmembrane protein 176A	1	55365	NM_018487.2	32484986	NP_060957.2	ENSG00000002933	ENST00000475536,ENST00000004103,ENST00000484928	ENSP00000417834,ENSP00000004103,ENSP00000417626
PH_hs_0001144	4.37878e-35	4.18965e-19	623.081	381.805	0.0812828	0.112932	0.29835	0.164414	WDR13	WD repeat domain 13	1	64743	NM_001166426.1,NM_017883.4,NR_029427.1	261878583;261878571;261878585	NP_001159898.1,NP_060353.2,-	ENSG00000267843|ENSG00000101940	ENST00000599106,ENST00000596578|ENST00000218056,ENST00000376729	ENSP00000470871,ENSP00000472285|ENSP00000218056,ENSP00000365919
PH_hs_0001145	3.56871e-17	4.86436e-28	1525.43	955.437	0.119836	0.0916136	0.236805	0.25948	KIAA1033	KIAA1033	1	23325	NM_015275.1	40018628	NP_056090.1	ENSG00000136051	ENST00000550053,ENST00000332180	ENSP00000448966,ENSP00000328062
PH_hs_0001146	4.09213e-29	2.63425e-24	3186.92	2030.73	0.0897819	0.0989644	0.261477	0.158263	SRPRB	signal recognition particle receptor, B subunit	1	58477	NM_021203.3	284795265	NP_067026.3	ENSG00000144867	ENST00000466490	ENSP00000418401
PH_hs_0001147	3.54324e-31	5.27784e-17	268.46	136.692	0.0865538	0.120506	0.695301	0.00684945	SNX8	sorting nexin 8	1	29886	NM_013321.2	309747082	NP_037453.1	NA	NA	NA
PH_hs_0001148	2.02824e-09	1.28403e-05	35.3808	38.3452	0.170014	0.237601	NA	NA	PGBD5	piggyBac transposable element derived 5	1	79605	NM_001258311.1	385198064	NP_001245240.1	ENSG00000177614	ENST00000321327,ENST00000391860	ENSP00000322530,ENSP00000375733
PH_hs_0001151	4.68304e-15	5.62008e-23	570.816	370.752	0.129073	0.102039	0.213003	0.358858	MB21D2	Mab-21 domain containing 2	1	151963	NM_178496.3	197333816	NP_848591.2	ENSG00000180611	ENST00000392452	ENSP00000376246
PH_hs_0001153	3.4799e-17	1.05785e-30	1280.92	1471.49	0.119793	0.0872665	-0.625238	0.0119244	MID2	midline 2	1	11043	NM_052817.2,NM_012216.3	223890258;223890256	NP_438112.2,NP_036348.2	ENSG00000080561	ENST00000443968,ENST00000262843	ENSP00000413976,ENSP00000262843
PH_hs_0001155	5.92334e-15	7.3648e-22	470.805	338.744	0.129573	0.104857	0.0759236	0.744067	FBXL6	F-box and leucine-rich repeat protein 6	1	26233	NM_024555.4,NM_012162.2	359751386;359751383	NP_078831.3,NP_036294.1	ENSG00000182325|ENSG00000261539	ENST00000331890,ENST00000455319|ENST00000565084,ENST00000564614	ENSP00000330098,ENSP00000403873|ENSP00000455790,ENSP00000457181
PH_hs_0001156	4.31072e-15	3.74625e-31	3177.9	2127.43	0.128898	0.0865897	0.183819	0.415486	BECN1	beclin 1, autophagy related	1	8678	NM_003766.3	187608304	NP_003757.1	ENSG00000126581	ENST00000588276,ENST00000438274,ENST00000590764,ENST00000590099,ENST00000361523	ENSP00000466419,ENSP00000416173,ENSP00000468597,ENSP00000465364,ENSP00000355231
PH_hs_0001158	1.16689e-17	2.18713e-27	417.716	276.791	0.117982	0.0927818	0.210867	0.330375	CDC42EP2	CDC42 effector protein (Rho GTPase binding) 2	1	10435	NM_006779.3	342837732	NP_006770.1	ENSG00000149798	ENST00000544348,ENST00000279249	ENSP00000442534,ENSP00000279249
PH_hs_0001160	7.22677e-24	2.23191e-30	2160.99	1750.04	0.0999476	0.0877632	-0.104986	0.618075	GTDC2	glycosyltransferase-like domain containing 2	1	84892	NM_032806.5	404247477	NP_116195.2	ENSG00000144647	ENST00000344697,ENST00000441964	ENSP00000344125,ENSP00000408992
PH_hs_0001165	8.61413e-05	0.000475912	24.1112	9.02249	0.266203	0.302627	NA	NA	KDR	kinase insert domain receptor (a type III receptor tyrosine kinase)	1	3791	NM_002253.2	195546779	NP_002244.1	ENSG00000128052	ENST00000263923	ENSP00000263923
PH_hs_0001168	1.4112e-08	5.3061e-09	42.7987	31.9799	0.180112	0.174806	NA	NA	DCHS2	dachsous 2 (Drosophila)	1	54798	NM_017639.3	216548383	NP_060109.2	ENSG00000197410	ENST00000357232	ENSP00000349768
PH_hs_0001169	0.00401455	0.00784025	12.1947	6.44117	0.377238	0.413861	NA	NA	ZNF48	zinc finger protein 48	1	197407	NM_152652.2,NM_001214909.1,NM_001214907.1,NM_001214906.1	333805595;333805604;333805599;333805597	NP_689865.2,NP_001201838.1,NP_001201836.1,NP_001201835.1	ENSG00000180035	ENST00000320159	ENSP00000324056
PH_hs_0001171	0.00389561	0.011898	9.16314	8.12008	0.375801	0.442398	NA	NA	SYT13	synaptotagmin XIII	1	57586	NM_020826.2,NM_001247987.1	187936944;351542145	NP_065877.1,NP_001234916.1	ENSG00000019505	ENST00000020926	ENSP00000020926
PH_hs_0001172	1.14176e-16	1.78615e-31	2270.38	1529.92	0.12186	0.0861162	0.150524	0.532358	ADCY6	adenylate cyclase 6	1	112	NM_015270.3,NM_020983.2	168480141;21071019	NP_056085.1,NP_066193.1	ENSG00000174233	ENST00000357869,ENST00000307885,ENST00000550422	ENSP00000350536,ENSP00000311405,ENSP00000446730
PH_hs_0001173	0.00316829	0.000408268	21.1626	23.7839	0.366322	0.298764	NA	NA	GLT1D1	glycosyltransferase 1 domain containing 1	1	144423	NM_144669.1	21389558	NP_653270.1	ENSG00000151948	ENST00000281703,ENST00000442111,ENST00000441390	ENSP00000281703,ENSP00000394692,ENSP00000411992
PH_hs_0001174	0.308334	0.0219879	59.5579	3.48372	1.99769	0.496445	NA	NA	SYNDIG1L	synapse differentiation inducing 1-like	1	646658	NM_001105579.1	157743285	NP_001099049.1	ENSG00000183379	ENST00000331628,ENST00000554823	ENSP00000331474,ENSP00000450439
PH_hs_0001176	6.09249e-05	1.9918e-10	29.5056	42.5812	0.260256	0.159881	NA	NA	SST	somatostatin	1	6750	NM_001048.3	71979669	NP_001039.1	ENSG00000157005	ENST00000287641	ENSP00000287641
PH_hs_0001179	1.46432e-20	2.12755e-30	1482.3	1152.52	0.108442	0.087731	-0.0687553	0.726198	CAMK2G	calcium/calmodulin-dependent protein kinase II gamma	1	818	NM_172173.2,NM_172171.2,NM_172170.4,NM_172169.2,NM_001222.3,NM_001204492.1	325197153;325197150;325197148;325197146;325197145;325197140	NP_751913.1,NP_751911.1,NP_751910.1,NP_751909.1,NP_001213.2,NP_001191421.1	ENSG00000148660	ENST00000394762,ENST00000322680,ENST00000423381,ENST00000322635,ENST00000351293	ENSP00000378243,ENSP00000319060,ENSP00000410298,ENSP00000315599,ENSP00000277853
PH_hs_0001180	7.49251e-05	1.30983e-06	462.074	227.698	0.263761	0.21283	0.566911	0.274929	FBXL12	F-box and leucine-rich repeat protein 12	1	54850	NM_017703.1	8923178	NP_060173.1	ENSG00000127452	ENST00000588922,ENST00000589626,ENST00000247977,ENST00000586651	ENSP00000468033,ENSP00000464858,ENSP00000247977,ENSP00000467059
PH_hs_0001182	1.14514e-05	3.39168e-05	21.1699	21.6288	0.236154	0.251019	NA	NA	OPALIN	oligodendrocytic myelin paranodal and inner loop protein	1	93377	NM_033207.3,NM_001040102.1,NM_001040103.1	91932797;91932794;91932792	NP_149984.1,NP_001035191.1,NP_001035192.1	ENSG00000197430	ENST00000419479,ENST00000393871,ENST00000371172	ENSP00000398025,ENSP00000377449,ENSP00000360214
PH_hs_0001183	1.26316e-14	1.6826e-17	205.973	179.973	0.131224	0.11858	-0.104875	0.68845	EML1	echinoderm microtubule associated protein like 1	1	2009	NM_001008707.1,NM_004434.2	56790931;56790929	NP_001008707.1,NP_004425.2	ENSG00000066629	ENST00000542138,ENST00000334192,ENST00000262233	ENSP00000446257,ENSP00000334314,ENSP00000262233
PH_hs_0001184	8.74623e-25	4.00522e-39	2261.29	1684.08	0.0979225	0.0767321	0.0166974	0.923743	NUP133	nucleoporin 133kDa	1	55746	NM_018230.2	26051234	NP_060700.2	ENSG00000069248	ENST00000366679,ENST00000261396	ENSP00000355640,ENSP00000261396
PH_hs_0001186	7.01702e-21	6.09625e-10	22473.9	19324.7	0.107526	0.164536	0.0503775	0.87561	STAMBP	STAM binding protein	1	10617	NM_213622.2,NM_201647.2,NM_006463.4	338968853;338968850;338968849	NP_998787.1,NP_964010.1,NP_006454.1	ENSG00000124356	ENST00000394073,ENST00000339566	ENSP00000377636,ENSP00000344742
PH_hs_0001187	1.59584e-22	2.12282e-11	625.134	474.114	0.103155	0.151624	-0.00491384	0.985592	GNPAT	glyceronephosphate O-acyltransferase	1	8443	NM_014236.3	170650722	NP_055051.1	ENSG00000116906	ENST00000366647	ENSP00000355607
PH_hs_0001188	9.2604e-08	3.62249e-07	23.5547	24.06	0.191806	0.201829	NA	NA	LGI2	leucine-rich repeat LGI family, member 2	1	55203	NM_018176.3	195539333	NP_060646.2	NA	NA	NA
PH_hs_0001190	1.57575e-05	0.000369604	16.4077	12.9324	0.240256	0.296331	NA	NA	IL15RA	interleukin 15 receptor, alpha	1	3601	NR_046362.1,NM_002189.3,NM_172200.2,NM_001256765.1,NM_001243539.1	377520158;294712547;294712548;377520150;343780890	-,NP_002180.1,NP_751950.2,NP_001243694.1,NP_001230468.1	ENSG00000134470	ENST00000397248,ENST00000528354,ENST00000379977,ENST00000397251	ENSP00000380421,ENSP00000435454,ENSP00000369312,ENSP00000380423
PH_hs_0001191	0.00118716	6.66971e-13	40.309	60.0999	0.329065	0.141029	NA	NA	previous version conserved probe	NA	7	NA	NA	NA	NA	NA	NA	NA
PH_hs_0001196	0.0718012	0.093575	6.68806	5.38862	0.683758	0.758117	NA	NA	NAP1L5	nucleosome assembly protein 1-like 5	1	266812	NM_153757.2	195947399	NP_715638.1	ENSG00000177432	ENST00000323061	ENSP00000320488
PH_hs_0001200	1.3097e-08	7.36145e-11	175.286	71.7295	0.17969	0.15605	0.905972	0.0106018	NAPB	N-ethylmaleimide-sensitive factor attachment protein, beta	1	63908	NM_022080.2	197245389	NP_071363.1	ENSG00000125814	ENST00000398425,ENST00000377026	ENSP00000381459,ENSP00000366225
PH_hs_0001202	1.27704e-18	8.56279e-30	343.954	223.007	0.114552	0.0886793	0.266759	0.244155	PARP12	poly (ADP-ribose) polymerase family, member 12	1	64761	NM_022750.2	52345407	NP_073587.1	ENSG00000059378	ENST00000473341,ENST00000263549	ENSP00000417730,ENSP00000263549
PH_hs_0001203	1.34898e-07	3.78958e-07	23.5547	21.5287	0.194424	0.202188	NA	NA	previous version conserved probe	NA	7	NA	NA	NA	NA	NA	NA	NA
PH_hs_0001205	0.000113989	1.41399e-12	174.502	95.1631	0.271311	0.143143	0.600528	0.233785	LRRC49	leucine rich repeat containing 49	1	54839	NM_017691.3,NM_001199017.1,NM_001199018.1	312222717;312222715;312222718	NP_060161.2,NP_001185946.1,NP_001185947.1	ENSG00000137821	ENST00000443425,ENST00000560158,ENST00000560691,ENST00000260382,ENST00000560369,ENST00000560107,ENST00000561081,ENST00000544974	ENSP00000414065,ENSP00000452775,ENSP00000454170,ENSP00000260382,ENSP00000453273,ENSP00000453807,ENSP00000453728,ENSP00000439600
PH_hs_0001206	0.374798	0.208974	1.55729	2.53127	3.1331	1.23459	NA	NA	SHANK2	SH3 and multiple ankyrin repeat domains 2	1	22941	NM_133266.3,NM_012309.3	254911081;254911076	NP_573573.2,NP_036441.2	ENSG00000268430|ENSG00000162105	ENST00000601391,ENST00000601538|ENST00000449833	ENSP00000471204,ENSP00000469689|ENSP00000399423
PH_hs_0001210	6.65191e-08	0.0596849	144.118	93.9666	0.189587	0.642086	-0.660748	0.0598552	GAREM	GRB2 associated, regulator of MAPK1	1	64762	NM_022751.2,NM_001242409.1	334724472;334724469	NP_073588.1,NP_001229338.1	ENSG00000141441	ENST00000269209	ENSP00000269209
PH_hs_0001211	0.00521564	0.000114578	22.6515	12.4562	0.390443	0.271408	NA	NA	CROT	carnitine O-octanoyltransferase	1	54677	NM_001143935.1,NM_021151.3	221316601;221316600	NP_001137407.1,NP_066974.2	ENSG00000005469	ENST00000331536,ENST00000419147	ENSP00000331981,ENSP00000413575
PH_hs_0001212	5.51856e-06	4.29931e-12	48.2907	66.3408	0.22749	0.146451	NA	NA	GPR26	G protein-coupled receptor 26	1	2849	NM_153442.3	224282181	NP_703143.1	ENSG00000154478	ENST00000284674	ENSP00000284674
PH_hs_0001215	0.0450043	4.10814e-05	25.9614	13.9849	0.589848	0.253936	NA	NA	DHX16	DEAH (Asp-Glu-Ala-His) box polypeptide 16	1	8449	NM_001164239.1,NM_003587.4	256000748;255982613	NP_001157711.1,NP_003578.2	ENSG00000233561|ENSG00000206486|ENSG00000226171|ENSG00000231377|ENSG00000204560|ENSG00000233049|ENSG00000233418	ENST00000449861,ENST00000417308|ENST00000383576,ENST00000383577|ENST00000445379,ENST00000421095|ENST00000453879,ENST00000458094|ENST00000376442,ENST00000376437|ENST00000414052,ENST00000451456|ENST00000451748,ENST00000424672	ENSP00000409558,ENSP00000390938|ENSP00000373070,ENSP00000373071|ENSP00000409038,ENSP00000396193|ENSP00000405391,ENSP00000393958|ENSP00000365625,ENSP00000365620|ENSP00000406462,ENSP00000408956|ENSP00000409091,ENSP00000389862
PH_hs_0001218	6.67547e-13	2.29713e-31	1122.24	713.68	0.141031	0.0862762	0.200254	0.408704	ASAP2	ArfGAP with SH3 domain, ankyrin repeat and PH domain 2	1	8853	NM_001135191.1,NM_003887.2	206597521;206597520	NP_001128663.1,NP_003878.1	ENSG00000151693	ENST00000315273,ENST00000281419	ENSP00000316404,ENSP00000281419
PH_hs_0001219	0.176756	1.56907e-10	72.7705	38.0449	1.07782	0.158937	NA	NA	MARK1	MAP/microtubule affinity-regulating kinase 1	1	4139	NM_018650.3	153791471	NP_061120.3	ENSG00000116141	ENST00000402574,ENST00000366918	ENSP00000386017,ENSP00000355885
PH_hs_0001220	9.32351e-18	7.82037e-41	4689.12	3479.56	0.11762	0.0750228	0.0865108	0.680157	TIPARP	TCDD-inducible poly(ADP-ribose) polymerase	1	25976	NM_001184717.1,NM_001184718.1,NM_015508.4	296080687;296080690;296080689	NP_001171646.1,NP_001171647.1,NP_056323.2	ENSG00000163659	ENST00000542783,ENST00000495891,ENST00000461166,ENST00000295924	ENSP00000438345,ENSP00000420141,ENSP00000420612,ENSP00000295924
PH_hs_0001222	7.45145e-15	4.84522e-12	176.821	142.705	0.130067	0.146821	0.0714328	0.800642	previous version conserved probe	NA	7	NA	NA	NA	NA	NA	NA	NA
PH_hs_0001223	2.05773e-22	3.23252e-06	1571.1	1063.68	0.103432	0.221701	0.174775	0.635628	MEX3C	mex-3 homolog C (C. elegans)	1	51320	NM_016626.4	260436847	NP_057710.3	ENSG00000176624	ENST00000406189	ENSP00000385610
PH_hs_0001224	4.13444e-22	5.46431e-36	754.748	630.825	0.104204	0.0801946	-0.175728	0.350573	AKAP7	A kinase (PRKA) anchor protein 7	1	9465	NM_138633.2,NM_004842.3,NM_016377.3	330864786;330864784;330864782	NP_619539.1,NP_004833.1,NP_057461.2	ENSG00000118507	ENST00000368123,ENST00000342266,ENST00000263050,ENST00000541650,ENST00000431975	ENSP00000357105,ENSP00000345149,ENSP00000263050,ENSP00000441048,ENSP00000405252
PH_hs_0001227	0.00250665	0.0119231	7.05664	6.06504	0.356357	0.442557	NA	NA	previous version conserved probe	NA	7	NA	NA	NA	NA	NA	NA	NA
PH_hs_0001228	4.78722e-06	2.26396e-15	423.152	222.632	0.225909	0.127561	0.502756	0.203399	TMEM128	transmembrane protein 128	1	85013	NM_032927.2	39725660	NP_116316.1	ENSG00000132406	ENST00000382753,ENST00000254742	ENSP00000372201,ENSP00000254742
PH_hs_0001229	9.36878e-35	1.01657e-27	3350.29	2794.96	0.0816917	0.0921809	-0.113227	0.532309	PTDSS2	phosphatidylserine synthase 2	1	81490	NM_030783.1	13540554	NP_110410.1	ENSG00000174915	ENST00000308020	ENSP00000308258
PH_hs_0001230	2.01193e-20	7.38886e-37	2448.63	2418.11	0.108845	0.0791884	-0.376229	0.0553024	AGTRAP	angiotensin II receptor-associated protein	1	57085	NM_001040197.1,NM_001040196.1,NM_001040195.1,NM_001040194.1,NM_020350.4	93588610;93588502;93588497;93588490;93588499	NP_001035287.1,NP_001035286.1,NP_001035285.1,NP_001035284.1,NP_065083.3	ENSG00000177674	ENST00000510878,ENST00000452018,ENST00000314340,ENST00000376627,ENST00000376629,ENST00000400895,ENST00000476512,ENST00000376637	ENSP00000422647,ENSP00000408505,ENSP00000319713,ENSP00000365814,ENSP00000365816,ENSP00000383688,ENSP00000424455,ENSP00000365824
PH_hs_0001232	7.25297e-12	5.63332e-34	1210.64	844.081	0.148088	0.0826809	0.0684676	0.784895	RFNG	RFNG O-fucosylpeptide 3-beta-N-acetylglucosaminyltransferase	1	5986	NM_002917.1	74271815	NP_002908.1	ENSG00000169733	ENST00000310496	ENSP00000307971
PH_hs_0001233	5.88545e-44	7.74454e-28	4339.34	3920.82	0.0721711	0.0919703	-0.191163	0.301574	NSFL1C	NSFL1 (p97) cofactor (p47)	1	55968	NM_001206736.1,NM_018839.4,NM_016143.4,NR_038164.1	332078465;332078463;332078462;332078464	NP_001193665.1,NP_061327.2,NP_057227.2,-	ENSG00000088833	ENST00000381658,ENST00000216879,ENST00000476071,ENST00000555944,ENST00000353088	ENSP00000371074,ENSP00000216879,ENSP00000418529,ENSP00000452019,ENSP00000338643
PH_hs_0001237	8.70132e-09	8.11751e-07	28.0459	22.055	0.17743	0.208533	NA	NA	C8orf34	chromosome 8 open reading frame 34	1	116328	NM_052958.2	307574656	NP_443190.2	ENSG00000165084	ENST00000539993,ENST00000337103,ENST00000518698	ENSP00000438159,ENSP00000337174,ENSP00000427820
PH_hs_0001238	3.05286e-19	5.73019e-22	685.648	412.979	0.112485	0.104572	0.313929	0.146394	WWC3	WWC family member 3	1	55841	NM_015691.3	156616295	NP_056506.2	ENSG00000047644	ENST00000454666	ENSP00000399584
PH_hs_0001240	5.16994e-09	1.08487e-10	84.9506	39.0474	0.174671	0.15751	NA	NA	C17orf80	chromosome 17 open reading frame 80	1	55028	NM_001100621.1,NM_017941.4	154800466;154800465	NP_001094091.1,NP_060411.2	ENSG00000141219	ENST00000582793,ENST00000535032,ENST00000577615	ENSP00000463718,ENSP00000440551,ENSP00000464132
PH_hs_0001241	1.10063e-26	4.51669e-30	3598.74	3361.43	0.0940886	0.0882399	-0.26057	0.190233	ZHX1	zinc fingers and homeoboxes 1	1	11244	NM_007222.4,NM_001017926.2,NR_037873.1,NR_037874.1	323510646;323510645;323510647;323510650	NP_009153.3,NP_001017926.1,-	ENSG00000165156	ENST00000297857,ENST00000520474,ENST00000395571	ENSP00000297857,ENSP00000428676,ENSP00000378938
PH_hs_0001242	2.3672e-11	9.16983e-27	1395.65	679.849	0.151997	0.0939382	0.582361	0.0292282	SEC22C	SEC22 vesicle trafficking protein homolog C (S. cerevisiae)	1	9117	NM_001201584.1,NM_001201572.1,NM_032970.3,NM_004206.3	320202944;320202927;320202926;320202925	NP_001188513.1,NP_001188501.1,NP_116752.1,NP_004197.1	ENSG00000093183	ENST00000536332,ENST00000449617,ENST00000417572,ENST00000273156,ENST00000423701,ENST00000451653	ENSP00000439845,ENSP00000389589,ENSP00000407564,ENSP00000273156,ENSP00000414576,ENSP00000415969
PH_hs_0001243	0.110079	0.283882	1.92587	0.952451	0.815588	1.75025	NA	NA	LINC00607	long intergenic non-protein coding RNA 607	1	646324	NR_037195.1	312922388	-	NA	NA	NA
PH_hs_0001244	4.25832e-18	1.15095e-16	185.315	165.462	0.116382	0.121874	-0.10853	0.624363	PPFIBP2	PTPRF interacting protein, binding protein 2 (liprin beta 2)	1	8495	NM_001256569.1,NM_001256568.1,NM_003621.3	375151574;375151572;375151571	NP_001243498.1,NP_001243497.1,NP_003612.2	ENSG00000166387	ENST00000530181,ENST00000528883,ENST00000533792,ENST00000299492	ENSP00000437321,ENSP00000435469,ENSP00000436498,ENSP00000299492
PH_hs_0001245	1.07672e-29	2.67247e-30	28948.5	23354	0.0888382	0.0878843	0.161103	0.393224	TAX1BP3|P2RX5-TAX1BP3	Tax1 (human T-cell leukemia virus type I) binding protein 3|P2RX5-TAX1BP3 readthrough	4	30851|100533970	NM_001204698.1,NM_014604.3|NR_037928.1	325296953;325296950|325296996	NP_001191627.1,NP_055419.1|-	ENSG00000213977	ENST00000225525	ENSP00000225525
PH_hs_0001249	0.0123354	8.39797e-09	58.7915	63.3333	0.445133	0.177238	NA	NA	ARRDC1	arrestin domain containing 1	1	92714	NM_152285.2	65288282	NP_689498.1	ENSG00000197070	ENST00000371421	ENSP00000360475
PH_hs_0001250	1.81538e-22	5.2689e-35	13984	9676.64	0.103295	0.0813818	0.287055	0.159704	GTPBP2	GTP binding protein 2	1	54676	NM_019096.3	45593139	NP_061969.3	ENSG00000172432	ENST00000307126,ENST00000432918,ENST00000419497	ENSP00000303997,ENSP00000398905,ENSP00000392944
PH_hs_0001251	1.26925e-25	1.24576e-26	1942.94	1412.13	0.0961746	0.094191	0.043214	0.812034	ARFGAP3	ADP-ribosylation factor GTPase activating protein 3	1	26286	NM_001142293.1,NM_014570.4	214829713;214829672	NP_001135765.1,NP_055385.3	ENSG00000242247	ENST00000263245	ENSP00000263245
PH_hs_0001252	1.52879e-24	8.25139e-25	4496.03	3518.07	0.0984461	0.0978683	0.014462	0.941815	DNAJC1	DnaJ (Hsp40) homolog, subfamily C, member 1	1	64215	NM_022365.3	109715821	NP_071760.2	ENSG00000136770	ENST00000376980	ENSP00000366179
PH_hs_0001253	7.56846e-17	6.8109e-16	1194.95	793.136	0.121133	0.125175	0.150035	0.563283	MMACHC	methylmalonic aciduria (cobalamin deficiency) cblC type, with homocystinuria	1	25974	NM_015506.2	153070821	NP_056321.2	ENSG00000132763	ENST00000401061	ENSP00000383840
PH_hs_0001255	3.87904e-13	1.71994e-24	275.831	156.942	0.13956	0.0985576	0.500061	0.0673977	FAM210A	family with sequence similarity 210, member A	1	125228	NM_001098801.1,NM_152352.3	149408152;149408151	NP_001092271.1,NP_689565.2	ENSG00000177150	ENST00000592976,ENST00000589346	ENSP00000465396,ENSP00000467381
PH_hs_0001256	0.0735153	0.00473381	3.66379	6.54126	0.689608	0.385402	NA	NA	P2RY13	purinergic receptor P2Y, G-protein coupled, 13	1	53829	NM_176894.2	194294561	NP_795713.2	ENSG00000181631	ENST00000325602	ENSP00000320376
PH_hs_0001258	2.17413e-07	0.00723423	20.5304	12.306	0.197901	0.408928	NA	NA	METTL21D	methyltransferase like 21D	1	79609	NM_024558.2,NM_001040662.1,NR_049738.1,NR_049739.1	98986322;98986332;387912566;387912568	NP_078834.2,NP_001035752.1,-	ENSG00000100483	ENST00000491402,ENST00000395860	ENSP00000437113,ENSP00000379201
PH_hs_0001259	1.93734e-12	2.51657e-35	7116.68	6045.26	0.144057	0.0809889	-0.0733129	0.767883	PARL	presenilin associated, rhomboid-like	1	55486	NM_018622.5	83641879	NP_061092.3	ENSG00000175193	ENST00000421484,ENST00000417784,ENST00000450375,ENST00000317096,ENST00000418450	ENSP00000404421,ENSP00000398043,ENSP00000402689,ENSP00000325421,ENSP00000392926
PH_hs_0001260	2.06956e-23	2.01201e-31	4466.85	3238.44	0.101004	0.0861918	0.114234	0.57158	SH2B3	SH2B adaptor protein 3	1	10019	NM_005475.2	219879811	NP_005466.1	ENSG00000111252	ENST00000341259	ENSP00000345492
PH_hs_0001261	4.66574e-12	5.21134e-32	817.72	560.398	0.146704	0.0853456	0.103098	0.678102	UVRAG	UV radiation resistance associated	1	7405	NM_003369.3	111160877	NP_003360.2	ENSG00000198382	ENST00000531818,ENST00000356136	ENSP00000434082,ENSP00000348455
PH_hs_0001262	2.56796e-37	4.22297e-14	570.555	462.508	0.0786719	0.133991	-0.102061	0.676403	SENP5	SUMO1/sentrin specific peptidase 5	1	205564	NM_152699.4	159032028	NP_689912.2	ENSG00000119231	ENST00000448068,ENST00000419026,ENST00000445299	ENSP00000405663,ENSP00000396927,ENSP00000390231
PH_hs_0001266	1.14513e-07	1.41571e-06	28.1362	18.4711	0.193271	0.213553	NA	NA	ENOX1	ecto-NOX disulfide-thiol exchanger 1	1	55068	NM_001242863.1,NM_017993.3,NM_001127615.1	338827764;338827766;189027047	NP_001229792.1,NP_060463.2,NP_001121087.1	ENSG00000120658	ENST00000412891,ENST00000261488	ENSP00000415054,ENSP00000261488
PH_hs_0001268	0.000127339	1.92702e-05	26.4813	33.6588	0.27341	0.242951	NA	NA	ACSS3	acyl-CoA synthetase short-chain family member 3	1	79611	NM_024560.2	38505216	NP_078836.1	ENSG00000111058	ENST00000548324,ENST00000261206	ENSP00000448965,ENSP00000261206
PH_hs_0001269	5.42561e-10	0.00992777	133.932	75.7926	0.164032	0.429357	-0.086874	0.788414	B4GALT4	UDP-Gal:betaGlcNAc beta 1,4- galactosyltransferase, polypeptide 4	1	8702	NM_212543.1,NM_003778.3	47078257;47078256	NP_997708.1,NP_003769.1	ENSG00000121578	ENST00000480814,ENST00000393765,ENST00000359213,ENST00000471675,ENST00000467604,ENST00000483209	ENSP00000420665,ENSP00000377360,ENSP00000352144,ENSP00000417527,ENSP00000417226,ENSP00000420161
PH_hs_0001270	0.0186981	0.00824651	6.68806	4.48622	0.480443	0.417046	NA	NA	previous version conserved probe	NA	7	NA	NA	NA	NA	NA	NA	NA
PH_hs_0001272	1.29765e-22	6.92733e-11	185.872	115.389	0.102931	0.155824	0.462937	0.149912	WDR33	WD repeat domain 33	1	55339	NM_001006623.2	302058276	NP_001006624.1	ENSG00000136709	ENST00000393006	ENSP00000376730
PH_hs_0001276	3.58625e-05	0.00197768	10.9987	8.44617	0.251858	0.347017	NA	NA	NAA16	N(alpha)-acetyltransferase 16, NatA auxiliary subunit	1	79612	NM_024561.4	160707983	NP_078837.3	ENSG00000172766	ENST00000379406	ENSP00000368716
PH_hs_0001279	0.069874	0.128452	3.11459	1.52877	0.677172	0.882036	NA	NA	KCNV1	potassium channel, subfamily V, member 1	1	27012	NM_014379.2	28329444	NP_055194.1	ENSG00000164794	ENST00000297404	ENSP00000297404
PH_hs_0001281	9.89926e-22	0.000150719	125.387	91.5307	0.105196	0.276697	-0.178959	0.452615	TRAPPC6B	trafficking protein particle complex 6B	1	122553	NM_001079537.1,NM_177452.3	118600990;118600987	NP_001073005.1,NP_803235.1	ENSG00000182400	ENST00000347691,ENST00000330149	ENSP00000335171,ENSP00000330289
PH_hs_0001282	1.14697e-05	1.39174e-07	29.8742	27.9198	0.236174	0.194645	NA	NA	SOWAHA	sosondowah ankyrin repeat domain family member A	1	134548	NM_175873.4	95147558	NP_787069.3	ENSG00000198944	ENST00000378693	ENSP00000367965
PH_hs_0001283	4.26068e-11	5.34972e-13	85.6121	57.4184	0.154057	0.140426	NA	NA	CREBL2	cAMP responsive element binding protein-like 2	1	1389	NM_001310.2	21536277	NP_001301.1	ENSG00000111269	ENST00000228865	ENSP00000228865
PH_hs_0001284	3.03676e-10	5.49467e-05	56.6484	70.0263	0.16159	0.258556	NA	NA	RLF	rearranged L-myc fusion	1	6018	NM_012421.3	157671948	NP_036553.2	ENSG00000117000	ENST00000372771	ENSP00000361857
PH_hs_0001285	6.74467e-29	7.88218e-11	661.959	293.411	0.0901428	0.156304	0.778807	0.0076518	PRPSAP2	phosphoribosyl pyrophosphate synthetase-associated protein 2	1	5636	NM_001243941.1,NM_001243940.1,NM_001243936.1,NM_001243942.1,NM_002767.3	345478670;345478667;345478665;345478662;345478660	NP_001230870.1,NP_001230869.1,NP_001230865.1,NP_001230871.1,NP_002758.1	ENSG00000141127	ENST00000536323,ENST00000574451,ENST00000395656,ENST00000268835,ENST00000419071,ENST00000492129	ENSP00000443967,ENSP00000458301,ENSP00000379017,ENSP00000268835,ENSP00000392536,ENSP00000459727
PH_hs_0001286	1.12416e-12	5.60519e-45	13726.5	8933.62	0.142488	0.071344	0.353227	0.181756	HAT1	histone acetyltransferase 1	1	8520	NM_003642.3,NR_027862.1	241666465;241666466	NP_003633.1,-	ENSG00000128708	ENST00000392584,ENST00000264108,ENST00000412731	ENSP00000376363,ENSP00000264108,ENSP00000407921
PH_hs_0001288	2.16363e-12	8.82253e-29	603.842	277.142	0.144382	0.0903386	0.717543	0.0048076	LANCL1	LanC lantibiotic synthetase component C-like 1 (bacterial)	1	10314	NM_006055.2,NM_001136575.1,NM_001136574.1	212276218;212274476;212274336	NP_006046.1,NP_001130047.1,NP_001130046.1	ENSG00000115365	ENST00000450366,ENST00000441020,ENST00000443314	ENSP00000393597,ENSP00000393323,ENSP00000388713
PH_hs_0001289	1.18798e-39	4.85268e-22	1440.63	1232.2	0.076192	0.104384	-0.199762	0.326141	SNRNP48	small nuclear ribonucleoprotein 48kDa (U11/U12)	1	154007	NM_152551.3	71143122	NP_689764.3	ENSG00000168566	ENST00000342415	ENSP00000339834
PH_hs_0001290	1.41113e-15	7.20761e-36	5942.71	5056.41	0.126606	0.0803369	-0.0805134	0.718272	STX18	syntaxin 18	1	53407	NM_016930.2	39725935	NP_058626.1	ENSG00000168818	ENST00000306200	ENSP00000305810
PH_hs_0001291	0.00133792	0.000127934	13.1955	18.095	0.333032	0.2735	NA	NA	RALYL	RALY RNA binding protein-like	1	138046	NM_001100393.1,NM_001100392.1,NM_001100391.1,NM_173848.5	154240737;154240711;154240691;154240739	NP_001093863.1,NP_001093862.1,NP_001093861.1,NP_776247.3	ENSG00000184672	ENST00000521376,ENST00000523850,ENST00000517638,ENST00000518566,ENST00000522455	ENSP00000428310,ENSP00000428807,ENSP00000430128,ENSP00000430065,ENSP00000430394
PH_hs_0001295	2.04135e-22	2.22591e-31	4213.24	3108.88	0.103423	0.0862561	0.0819967	0.692997	HIATL1	hippocampus abundant transcript-like 1	1	84641	NM_032558.2	94721310	NP_115947.2	ENSG00000148110	ENST00000375344	ENSP00000364493
PH_hs_0001296	9.27489e-15	5.72999e-30	366.667	281.904	0.130543	0.0884026	-0.000630718	0.998015	STARD3NL	STARD3 N-terminal like	1	83930	NM_032016.3	347446704	NP_114405.1	ENSG00000010270	ENST00000544203,ENST00000396013,ENST00000434197,ENST00000009041	ENSP00000439436,ENSP00000379334,ENSP00000394000,ENSP00000009041
PH_hs_0001300	8.4695e-23	6.66894e-25	288.087	198.144	0.102473	0.0976712	0.202244	0.330984	GALNT13	UDP-N-acetyl-alpha-D-galactosamine:polypeptide N-acetylgalactosaminyltransferase 13 (GalNAc-T13)	1	114805	NM_052917.2	145309312	NP_443149.2	ENSG00000144278	ENST00000392825	ENSP00000376570
PH_hs_0001301	5.2872e-39	4.10135e-25	2147.42	1594.77	0.0768572	0.0972255	0.0200886	0.915581	DPF2	D4, zinc and double PHD fingers family 2	1	5977	NM_006268.4	332205883	NP_006259.1	ENSG00000133884	ENST00000531989,ENST00000252268,ENST00000415073,ENST00000528416	ENSP00000435887,ENSP00000252268,ENSP00000399714,ENSP00000436901
PH_hs_0001302	0.272145	0.326015	1.55729	0.526273	1.64924	2.21757	NA	NA	NA	NA	1	NA	NA	NA	NA	ENSG00000147724	ENST00000467365	ENSP00000430088
PH_hs_0001304	6.70984e-16	7.53225e-18	834.175	514.036	0.125146	0.117279	0.267961	0.263581	ZW10	zw10 kinetochore protein	1	9183	NM_004724.3	342837718	NP_004715.1	ENSG00000086827	ENST00000535142,ENST00000200135	ENSP00000440879,ENSP00000200135
PH_hs_0001305	6.06542e-10	4.08167e-26	493.035	202.104	0.164514	0.0951897	0.89827	0.00272902	ZC3HC1	zinc finger, C3HC-type containing 1	1	51530	NM_016478.3	66348044	NP_057562.3	ENSG00000091732	ENST00000311873,ENST00000481503,ENST00000467642,ENST00000360708,ENST00000358303	ENSP00000309301,ENSP00000418533,ENSP00000419509,ENSP00000353933,ENSP00000351052
PH_hs_0001306	0.182201	0.0676913	14.5868	15.3135	1.10252	0.669699	NA	NA	TANGO6	transport and golgi organization 6 homolog (Drosophila)	1	79613	NM_024562.1	153791501	NP_078838.1	ENSG00000103047	ENST00000261778	ENSP00000261778
PH_hs_0001307	3.1656e-08	6.32676e-05	50.5925	44.0356	0.184871	0.260885	NA	NA	NPR3	natriuretic peptide receptor C/guanylate cyclase C (atrionatriuretic peptide receptor C)	1	4883	NM_001204376.1,NM_001204375.1,NM_000908.3	324120922;324120920;324120919	NP_001191305.1,NP_001191304.1,NP_000899.1	ENSG00000181495|ENSG00000113389	ENST00000326958|ENST00000265074	ENSP00000318340|ENSP00000265074
PH_hs_0001308	2.76228e-24	8.69441e-20	132.992	106.065	0.09901	0.110759	0.168032	0.492016	TRIM11	tripartite motif containing 11	1	81559	NM_145214.2	24497621	NP_660215.1	ENSG00000154370	ENST00000284551	ENSP00000284551
PH_hs_0001310	2.70754e-10	3.31083e-19	176.836	86.0147	0.161119	0.112599	0.82648	0.0119792	KHDRBS3	KH domain containing, RNA binding, signal transduction associated 3	1	10656	NM_006558.1	5730072	NP_006549.1	ENSG00000131773	ENST00000520981,ENST00000355849,ENST00000524199	ENSP00000428607,ENSP00000348108,ENSP00000431022
PH_hs_0001311	1.30984e-13	0.00887305	97.5139	52.6835	0.13675	0.421785	0.082641	0.733741	CAMLG	calcium modulating ligand	1	819	NM_001745.3	325995132	NP_001736.1	ENSG00000164615	ENST00000297156	ENSP00000297156
PH_hs_0001312	1.2435e-18	2.10932e-22	787.883	716.41	0.114512	0.103459	-0.302031	0.213139	ZBED4	zinc finger, BED-type containing 4	1	9889	NM_014838.2	153791892	NP_055653.2	ENSG00000100426	ENST00000216268	ENSP00000216268
PH_hs_0001314	3.48091e-26	4.59131e-24	1881.4	1632.26	0.0950539	0.0995021	-0.207386	0.318891	TMEM109	transmembrane protein 109	1	79073	NM_024092.2	215983102	NP_076997.1	ENSG00000110108	ENST00000536171,ENST00000227525	ENSP00000443990,ENSP00000227525
PH_hs_0001317	0.00604393	0.000434479	8.15504	9.02249	0.398475	0.300315	NA	NA	RAB3IL1	RAB3A interacting protein (rabin3)-like 1	1	5866	NM_001271686.1,NM_013401.3	410991935;410991934	NP_001258615.1,NP_037533.2	ENSG00000167994	ENST00000301773,ENST00000394836	ENSP00000301773,ENSP00000378313
PH_hs_0001320	4.98782e-08	1.96808e-06	36.7502	19.9499	0.187717	0.216698	NA	NA	HOPX	HOP homeobox	1	84525	NM_032495.5,NM_001145460.1,NM_001145459.1,NM_139212.3,NM_139211.4	224282186;224451024;224451022;224451021;224451020	NP_115884.4,NP_001138932.1,NP_001138931.1,NP_631958.1,NP_631957.1	ENSG00000171476	ENST00000554144,ENST00000420433,ENST00000557328,ENST00000506661,ENST00000514890,ENST00000509435,ENST00000556614,ENST00000555760,ENST00000337881,ENST00000503864,ENST00000503639,ENST00000317745,ENST00000381255,ENST00000381260,ENST00000553379,ENST00000556376,ENST00000508121	ENSP00000450527,ENSP00000396275,ENSP00000451631,ENSP00000423239,ENSP00000421272,ENSP00000421831,ENSP00000452003,ENSP00000452098,ENSP00000337330,ENSP00000422083,ENSP00000424101,ENSP00000315198,ENSP00000370654,ENSP00000370659,ENSP00000452340,ENSP00000451794,ENSP00000422175
PH_hs_0001321	1.26406e-26	1.95493e-21	835.756	533.956	0.0942031	0.105988	0.214604	0.303854	KLHDC8B	kelch domain containing 8B	1	200942	NM_173546.2	300863121	NP_775817.1	ENSG00000185909	ENST00000332780	ENSP00000327468
PH_hs_0001322	8.13214e-16	3.33594e-29	322.572	217.518	0.125519	0.0896355	0.213045	0.366155	SNX5	sorting nexin 5	1	27131	NM_152227.1,NM_014426.2	23111046;23111045	NP_689413.1,NP_055241.1	ENSG00000089006	ENST00000377768,ENST00000377759	ENSP00000366998,ENSP00000366988
PH_hs_0001324	3.16153e-29	1.59379e-31	382.945	381.327	0.0895972	0.086044	-0.385415	0.0332921	ARHGAP5-AS1	ARHGAP5 antisense RNA 1 (head to head)	1	84837	NR_027263.1	224586812	-	NA	NA	NA
PH_hs_0001326	3.09479e-11	1.14613e-17	119.594	119.197	0.152927	0.117953	-0.164938	0.537023	PPTC7	PTC7 protein phosphatase homolog (S. cerevisiae)	1	160760	NM_139283.1	21281678	NP_644812.1	NA	NA	NA
PH_hs_0001327	0.000518393	0.0014428	9.44139	6.49122	0.304846	0.335608	NA	NA	KCNU1	potassium channel, subfamily U, member 1	1	157855	NM_001031836.2	157074213	NP_001027006.2	ENSG00000215262	ENST00000522372,ENST00000399881	ENSP00000428552,ENSP00000382770
PH_hs_0001329	2.55703e-28	1.15013e-32	1029.98	1192.7	0.091127	0.084428	-0.645282	0.00163377	BOLA1	bolA homolog 1 (E. coli)	1	51027	NM_016074.3	209977038	NP_057158.1	ENSG00000265570|ENSG00000178096	ENST00000581429|ENST00000369152	ENSP00000462736|ENSP00000358148
PH_hs_0001332	7.92039e-09	2.25726e-29	759.476	427.618	0.176922	0.0893577	0.381333	0.192501	ZSWIM6	zinc finger, SWIM-type containing 6	1	57688	NM_020928.1	210147521	NP_065979.1	ENSG00000130449	ENST00000252744	ENSP00000252744
PH_hs_0001335	3.19545e-09	2.05783e-07	124.078	104.961	0.17223	0.197491	0.0812311	0.819733	previous version conserved probe	NA	7	NA	NA	NA	NA	NA	NA	NA
PH_hs_0001336	0.133225	0.128654	1.55729	1.52877	0.899867	0.882787	NA	NA	NAALADL1	N-acetylated alpha-linked acidic dipeptidase-like 1	1	10004	NM_005468.2	57232739	NP_005459.2	ENSG00000168060	ENST00000339885,ENST00000355369,ENST00000528884,ENST00000533340,ENST00000533842,ENST00000530995,ENST00000532802,ENST00000526516,ENST00000356632,ENST00000355721,ENST00000340252,ENST00000526799,ENST00000358658,ENST00000532450,ENST00000533753	ENSP00000340111,ENSP00000347530,ENSP00000431513,ENSP00000433892,ENSP00000435549,ENSP00000431322,ENSP00000435267,ENSP00000433538,ENSP00000349045,ENSP00000347955,ENSP00000344244,ENSP00000431977,ENSP00000351484,ENSP00000435917,ENSP00000434225
PH_hs_0001338	1.52747e-17	1.00067e-12	303.352	252.106	0.118421	0.142159	-0.0807288	0.777604	MPV17L2	MPV17 mitochondrial membrane protein-like 2	1	84769	NM_032683.2	116235467	NP_116072.2	ENSG00000254858	ENST00000247712,ENST00000534474,ENST00000599612	ENSP00000247712,ENSP00000435162,ENSP00000469836
PH_hs_0001339	2.63734e-09	6.50972e-09	90.9991	33.5587	0.171284	0.175876	NA	NA	KCTD6	potassium channel tetramerisation domain containing 6	1	200845	NM_001128214.1,NM_153331.3	189571692;189571690	NP_001121686.1,NP_699162.3	ENSG00000168301	ENST00000355076,ENST00000490264,ENST00000404589	ENSP00000347188,ENSP00000417490,ENSP00000384948
PH_hs_0001342	5.29442e-36	7.94249e-23	1185.77	906.567	0.0801784	0.102405	-0.050169	0.78886	SIN3B	SIN3 transcription regulator homolog B (yeast)	1	23309	NM_015260.2	345842415	NP_056075.1	ENSG00000127511	ENST00000379803,ENST00000248054	ENSP00000369131,ENSP00000248054
PH_hs_0001344	8.39202e-07	1.16061e-05	75.2309	21.1025	0.208824	0.236322	NA	NA	ACBD5	acyl-CoA binding domain containing 5	1	91452	NM_145698.3,NR_024150.1,NR_073197.1,NR_073196.1,NR_073195.1,NM_001271512.1,NM_001042473.2	203098628;203098662;409168318;409168317;409168316;407970995;205277351	NP_663736.2,-,NP_001258441.1,NP_001035938.1	NA	NA	NA
PH_hs_0001345	0.139632	0.188504	1.00809	2.05504	0.924235	1.13196	NA	NA	PROK1	prokineticin 1	1	84432	NM_032414.2	56676332	NP_115790.1	ENSG00000143125	ENST00000271331	ENSP00000271331
PH_hs_0001346	1.47902e-17	1.70037e-18	314.441	260.75	0.118368	0.114979	-0.0903848	0.70858	UBALD1	UBA-like domain containing 1	1	124402	NM_145253.2	149588684	NP_660296.1	ENSG00000153443	ENST00000591897,ENST00000283474,ENST00000591401,ENST00000590965,ENST00000590891	ENSP00000464725,ENSP00000283474,ENSP00000467671,ENSP00000466361,ENSP00000465706
PH_hs_0001349	1.03591e-20	1.60938e-30	905.754	705.76	0.108008	0.0875446	-0.0832034	0.706806	SESN1	sestrin 1	1	27244	NM_001199934.1,NM_001199933.1,NM_014454.2	315709501;315709499;315709498	NP_001186863.1,NP_001186862.1,NP_055269.1	ENSG00000080546	ENST00000356644,ENST00000302071,ENST00000436639	ENSP00000349061,ENSP00000306734,ENSP00000393762
PH_hs_0001350	4.98621e-26	1.31591e-17	3259.93	3079.06	0.0953613	0.118178	-0.281031	0.208131	SMOC1	SPARC related modular calcium binding 1	1	64093	NM_022137.5,NM_001034852.2	325651890;325651889	NP_071420.1,NP_001030024.1	ENSG00000198732	ENST00000381280	ENSP00000370680
PH_hs_0001352	1.8005e-06	6.71308e-13	99.4178	113.432	0.215835	0.141047	-0.362001	0.331093	ICOSLG	inducible T-cell co-stimulator ligand	1	23308	NM_015259.4	58331247	NP_056074.1	ENSG00000160223	ENST00000344330	ENSP00000339477
PH_hs_0001353	8.28579e-16	4.72069e-28	2398.11	1730.16	0.125555	0.0915907	0.057248	0.817153	CPNE3	copine III	1	8895	NM_003909.3	197245388	NP_003900.1	ENSG00000085719	ENST00000198765,ENST00000521271	ENSP00000198765,ENSP00000430934
PH_hs_0001354	0.0279643	0.170664	3.02427	1.47872	0.523124	1.05092	NA	NA	ZNF541	zinc finger protein 541	1	84215	NM_001101419.1	210031153	NP_001094889.1	ENSG00000118156	ENST00000448976,ENST00000314121,ENST00000263351,ENST00000391901	ENSP00000410847,ENSP00000313258,ENSP00000263351,ENSP00000375770
PH_hs_0001358	7.88724e-12	9.52644e-17	111.898	71.0273	0.148355	0.121538	NA	NA	SARS2	seryl-tRNA synthetase 2, mitochondrial	1	54938	NM_017827.3,NM_001145901.1	225579075;225579073	NP_060297.1,NP_001139373.1	ENSG00000269547|ENSG00000104835	ENST00000599996|ENST00000448145,ENST00000455102,ENST00000600042,ENST00000430193,ENST00000594171,ENST00000221431	ENSP00000472465|ENSP00000399330,ENSP00000414954,ENSP00000472847,ENSP00000406754,ENSP00000472339,ENSP00000221431
PH_hs_0001359	2.76441e-24	2.34763e-16	2268.82	2693.92	0.0990107	0.123166	-0.628618	0.00649796	MITD1	MIT, microtubule interacting and transport, domain containing 1	1	129531	NM_138798.1	20270348	NP_620153.1	ENSG00000158411	ENST00000413710,ENST00000438121,ENST00000409107,ENST00000289359,ENST00000422537	ENSP00000390142,ENSP00000408117,ENSP00000387316,ENSP00000289359,ENSP00000413371
PH_hs_0001360	3.11805e-13	2.23101e-23	348.985	220.776	0.138981	0.101081	0.297389	0.239828	SRBD1	S1 RNA binding domain 1	1	55133	NM_018079.4	221136780	NP_060549.4	ENSG00000068784	ENST00000535761,ENST00000263736	ENSP00000441272,ENSP00000263736
PH_hs_0001363	0.0161004	0.0687851	3.48316	3.58382	0.466873	0.673446	NA	NA	NOP10	NOP10 ribonucleoprotein	1	55505	NM_018648.3	77812675	NP_061118.1	ENSG00000182117	ENST00000557912,ENST00000328848	ENSP00000453475,ENSP00000332198
PH_hs_0001366	0.00127616	1.01533e-06	38.2391	24.5862	0.331447	0.210511	NA	NA	previous version conserved probe	NA	7	NA	NA	NA	NA	NA	NA	NA
PH_hs_0001367	1.19072e-18	4.70262e-26	1452.03	1048.64	0.114448	0.095311	0.0346316	0.882128	SH3BGRL	SH3 domain binding glutamic acid-rich protein like	1	6451	NM_003022.2	211938420	NP_003013.1	ENSG00000131171	ENST00000373212	ENSP00000362308
PH_hs_0001368	2.92824e-20	6.19348e-08	630.079	327.573	0.109326	0.189118	0.547025	0.118745	KIAA1609	KIAA1609	1	57707	NM_020947.3	205360929	NP_065998.3	ENSG00000140950	ENST00000566995	ENSP00000454265
PH_hs_0001370	0.0173648	0.0760784	3.48316	2.53127	0.473598	0.698346	NA	NA	IRF8	interferon regulatory factor 8	1	3394	NM_002163.2	55953136	NP_002154.1	ENSG00000140968	ENST00000566369,ENST00000268638	ENSP00000455048,ENSP00000268638
PH_hs_0001371	1.10653e-19	1.56934e-30	2305.19	2014.56	0.111084	0.0875278	-0.208805	0.287856	MRPL33	mitochondrial ribosomal protein L33	1	9553	NM_004891.3	94421450	NP_004882.1	ENSG00000243147	ENST00000296102	ENSP00000296102
PH_hs_0001372	2.20205e-09	2.51242e-07	47.29	30.8773	0.170408	0.198991	NA	NA	NEDD1	neural precursor cell expressed, developmentally down-regulated 1	1	121441	NM_001135177.1,NM_001135176.1,NM_152905.3,NM_001135175.1	206597469;206597467;206597466;206597464	NP_001128649.1,NP_001128648.1,NP_690869.1,NP_001128647.1	ENSG00000139350	ENST00000557644	ENSP00000451211
PH_hs_0001373	1.19441e-15	3.76533e-27	345.685	171.503	0.126274	0.0932151	0.673566	0.00758044	PPAN	peter pan homolog (Drosophila)	1	56342	NM_020230.5	310923202	NP_064615.3	ENSG00000130810	ENST00000430370,ENST00000446223,ENST00000393793,ENST00000253107	ENSP00000415988,ENSP00000410485,ENSP00000377382,ENSP00000253107
PH_hs_0001375	4.38242e-28	6.1033e-23	1457.85	1115.94	0.0915341	0.102126	-0.0440019	0.816113	SCO1	SCO1 cytochrome c oxidase assembly protein	1	6341	NM_004589.2	181337199	NP_004580.1	ENSG00000133028	ENST00000577427,ENST00000255390	ENSP00000463387,ENSP00000255390
PH_hs_0001376	6.91219e-19	1.67606e-11	1206.04	658.2	0.113651	0.150825	0.443934	0.107169	TRIM44	tripartite motif containing 44	1	54765	NM_017583.4	205277436	NP_060053.2	ENSG00000166326	ENST00000299413	ENSP00000299413
PH_hs_0001377	4.30145e-06	3.17808e-14	203.639	109.322	0.224739	0.133324	0.640641	0.113516	NA	NA	5	NA	NA	NA	NA	NA	NA	NA
PH_hs_0001378	3.10034e-13	2.02339e-22	2808.75	1489.41	0.138966	0.103413	0.489738	0.0808481	CEP55	centrosomal protein 55kDa	1	55165	NM_018131.4,NM_001127182.1	187608536;187608544	NP_060601.3,NP_001120654.1	ENSG00000138180	ENST00000371485	ENSP00000360540
PH_hs_0001380	5.13919e-05	1.0526e-11	94.248	48.0699	0.257472	0.149286	NA	NA	HIF1AN	hypoxia inducible factor 1, alpha subunit inhibitor	1	55662	NM_017902.2	148596935	NP_060372.2	ENSG00000166135	ENST00000299163	ENSP00000299163
PH_hs_0001381	0.249889	0.379807	1.09841	0.57632	1.48183	3.26811	NA	NA	previous version conserved probe	NA	7	NA	NA	NA	NA	NA	NA	NA
PH_hs_0001382	4.35712e-07	0.0164221	246.904	98.7015	0.203308	0.468607	0.21795	0.542522	DUSP11	dual specificity phosphatase 11 (RNA/RNP complex 1-interacting)	1	8446	NM_003584.2	205277446	NP_003575.2	ENSG00000144048	ENST00000272444	ENSP00000272444
PH_hs_0001383	7.56701e-44	1.52039e-37	12187.4	16009.4	0.0722707	0.0784194	-0.609569	0.000141803	IFI30	interferon, gamma-inducible protein 30	1	10437	NM_006332.3	29826337	NP_006323.2	ENSG00000216490|ENSG00000268173	ENST00000407280|ENST00000593731	ENSP00000384886|ENSP00000471914
PH_hs_0001385	0.00121122	3.20663e-10	75.4873	112.154	0.329721	0.161814	-0.309418	0.25074	NAT8	N-acetyltransferase 8 (GCN5-related, putative)	1	9027	NM_003960.3	117190516	NP_003951.3	ENSG00000144035	ENST00000272425	ENSP00000272425
PH_hs_0001387	0.00687197	0.00473465	6.59775	6.54126	0.405863	0.385412	NA	NA	C17orf99	chromosome 17 open reading frame 99	1	100141515	NM_001163075.1	251823703	NP_001156547.1	ENSG00000187997	ENST00000340363	ENSP00000343493
PH_hs_0001390	1.43948e-18	4.15543e-23	1822	1092.56	0.11473	0.101723	0.306495	0.199206	ME1	malic enzyme 1, NADP(+)-dependent, cytosolic	1	4199	NM_002395.4	297591816	NP_002386.1	ENSG00000065833	ENST00000541327,ENST00000543031	ENSP00000439912,ENSP00000446114
PH_hs_0001395	3.78039e-27	6.82256e-11	1391.68	837.877	0.0932183	0.155768	0.305808	0.257125	ACSS2	acyl-CoA synthetase short-chain family member 2	1	55902	NM_001242393.1,NM_001076552.2,NM_018677.3	334724454;253970488;253970487	NP_001229322.1,NP_001070020.2,NP_061147.1	ENSG00000131069	ENST00000336325,ENST00000253382,ENST00000477932,ENST00000360596,ENST00000481284	ENSP00000337190,ENSP00000253382,ENSP00000418362,ENSP00000353804,ENSP00000418152
PH_hs_0001397	1.33907e-08	2.41351e-15	82.5048	64.536	0.179815	0.127692	NA	NA	ACAD8	acyl-CoA dehydrogenase family, member 8	1	27034	NM_014384.2	111120326	NP_055199.1	ENSG00000151498	ENST00000374752,ENST00000281182	ENSP00000363884,ENSP00000281182
PH_hs_0001398	0.000529239	0.0673856	32.1832	16.04	0.30539	0.668651	NA	NA	ZFP28	ZFP28 zinc finger protein	1	140612	NM_020828.1	22094124	NP_065879.1	ENSG00000196867	ENST00000301318	ENSP00000301318
PH_hs_0001400	1.0201e-26	2.56719e-26	8585.96	11970.2	0.0940259	0.0947958	-0.731383	0.000558614	POLR2G	polymerase (RNA) II (DNA directed) polypeptide G	1	5436	NM_002696.2	219879812	NP_002687.1	ENSG00000168002	ENST00000531944,ENST00000524819,ENST00000525455,ENST00000301788	ENSP00000433877,ENSP00000431624,ENSP00000433529,ENSP00000301788
PH_hs_0001401	3.38554e-31	8.81911e-09	2287.18	1521.42	0.0865245	0.177503	0.199842	0.507128	CLN8	ceroid-lipofuscinosis, neuronal 8 (epilepsy, progressive with mental retardation)	1	2055	NM_018941.3	148277059	NP_061764.2	ENSG00000182372	ENST00000331222	ENSP00000328182
PH_hs_0001402	1.46345e-21	2.77419e-09	317.751	219.2	0.105649	0.171532	0.198984	0.54027	TGOLN2	trans-golgi network protein 2	1	10618	NM_001206841.1,NM_001206844.1,NM_006464.3,NM_001206840.1	332205948;332205960;332205954;332205946	NP_001193770.1,NP_001193773.1,NP_006455.2,NP_001193769.1	ENSG00000152291	ENST00000444342,ENST00000409015,ENST00000409232	ENSP00000391190,ENSP00000387035,ENSP00000386443
PH_hs_0001403	1.7737e-19	1.67655e-23	1610	1261.34	0.111729	0.10079	-0.0742272	0.725793	TMEM194A	transmembrane protein 194A	1	23306	NM_015257.2,NM_001130963.1	195972878;195972880	NP_056072.2,NP_001124435.1	ENSG00000166881	ENST00000300128,ENST00000379391	ENSP00000300128,ENSP00000368701
PH_hs_0001407	4.63009e-24	1.9987e-16	321.422	209.8	0.0995103	0.122871	0.269471	0.277735	PLAG1	pleiomorphic adenoma gene 1	1	5324	NM_001114635.1,NM_001114634.1,NM_002655.2	167857797;167857795;167857793	NP_001108107.1,NP_001108106.1,NP_002646.2	ENSG00000181690	ENST00000316981	ENSP00000325546
PH_hs_0001412	7.02973e-05	0.00205534	27.6847	12.8823	0.262666	0.348488	NA	NA	THTPA	thiamine triphosphatase	1	79178	NM_001256062.1,NM_001256321.1,NM_001256323.1,NM_001256322.1,NM_001126339.2,NM_024328.4,NR_046052.1,NR_046051.1,NR_023314.3	366039941;373251208;373251210;373251212;366039943;366039939;373251216;373251215;373251204	NP_001242991.1,NP_001243250.1,NP_001243252.1,NP_001243251.1,NP_001119811.1,NP_077304.1,-	ENSG00000259431	ENST00000554789,ENST00000288014,ENST00000404535	ENSP00000450459,ENSP00000288014,ENSP00000384580
PH_hs_0001413	0.285675	0.00473035	7.42521	6.54126	1.76658	0.385365	NA	NA	NA	NA	1	NA	NA	NA	NA	ENSG00000133935	ENST00000256319	ENSP00000256319
PH_hs_0001414	6.60069e-08	2.71734e-40	1371.49	1078.09	0.189537	0.0755514	-0.115156	0.713405	SRPX	sushi-repeat containing protein, X-linked	1	8406	NM_001170752.1,NM_001170751.1,NM_001170750.1,NM_006307.4	282721078;282721076;282721074;282721073	NP_001164223.1,NP_001164222.1,NP_001164221.1,NP_006298.1	ENSG00000101955	ENST00000538295,ENST00000432886,ENST00000544439,ENST00000343800,ENST00000378533	ENSP00000445034,ENSP00000411165,ENSP00000440758,ENSP00000339211,ENSP00000367794
PH_hs_0001415	6.72813e-24	1.07682e-34	40881.5	41774.6	0.099877	0.0817672	-0.130048	0.500608	CKLF	chemokine-like factor	1	51192	NM_016951.3,NM_181640.2,NM_181641.2,NM_016326.3	321267557;321267554;321267556;321267553	NP_058647.1,NP_857591.1,NP_857592.1,NP_057410.1	ENSG00000217555	ENST00000362093,ENST00000345436,ENST00000351137,ENST00000264001	ENSP00000355417,ENSP00000290771,ENSP00000264003,ENSP00000264001
PH_hs_0001416	1.94708e-07	1.34364e-08	26.1201	29.4486	0.197081	0.179834	NA	NA	previous version conserved probe	NA	7	NA	NA	NA	NA	NA	NA	NA
PH_hs_0001418	2.79419e-25	6.34113e-37	3330.27	3371.89	0.0968779	0.079113	-0.382507	0.0552587	PEMT	phosphatidylethanolamine N-methyltransferase	1	10400	NM_148172.2,NM_148173.1,NM_001267552.1,NM_007169.2,NM_001267551.1	388890233;22538479;388890236;22538481;388890234	NP_680477.1,NP_680478.1,NP_001254481.1,NP_009100.2,NP_001254480.1	ENSG00000133027	ENST00000395781,ENST00000255389,ENST00000435340,ENST00000395783,ENST00000395782	ENSP00000379127,ENSP00000255389,ENSP00000391288,ENSP00000379129,ENSP00000379128
PH_hs_0001419	5.09708e-41	9.37329e-26	2470.96	1648.8	0.0748437	0.0959085	0.179909	0.316227	TMEM11	transmembrane protein 11	1	8834	NM_003876.2,NR_024547.1	215422431;215422432	NP_003867.1,-	ENSG00000178307	ENST00000317635	ENSP00000319992
PH_hs_0001422	4.03011e-14	7.41845e-21	514.022	238.02	0.133881	0.107594	0.720048	0.00953052	NOP2	NOP2 nucleolar protein	1	4839	NM_001258310.1,NM_001258309.1,NM_001258308.1,NM_001033714.2,NM_006170.3	385198062;385198060;385198058;385198057;385198056	NP_001245239.1,NP_001245238.1,NP_001245237.1,NP_001028886.1,NP_006161.2	ENSG00000111641	ENST00000541778,ENST00000322166,ENST00000399466,ENST00000545200,ENST00000382421,ENST00000537442	ENSP00000443150,ENSP00000313272,ENSP00000382392,ENSP00000439422,ENSP00000371858,ENSP00000444437
PH_hs_0001423	4.2039e-45	2.57839e-43	25986.6	24928.9	0.0712307	0.0727335	-0.0895377	0.566347	ECI2	enoyl-CoA delta isomerase 2	1	10455	NM_206836.2,NM_006117.2,NM_001166010.1,NR_028588.1	260274831;45643118;260275229;260275535	NP_996667.2,NP_006108.2,NP_001159482.1,-	ENSG00000198721	ENST00000413766,ENST00000465828,ENST00000361538,ENST00000478266,ENST00000380120,ENST00000496241,ENST00000380125,ENST00000380118	ENSP00000406969,ENSP00000420309,ENSP00000354737,ENSP00000417803,ENSP00000369463,ENSP00000417170,ENSP00000369468,ENSP00000369461
PH_hs_0001424	1.14751e-09	5.73888e-15	163.116	148.996	0.167352	0.129505	-0.110436	0.697726	ADCK1	aarF domain containing kinase 1	1	57143	NM_001142545.1,NM_020421.3	217035080;217035079	NP_001136017.1,NP_065154.2	ENSG00000063761	ENST00000341211,ENST00000238561	ENSP00000339663,ENSP00000238561
PH_hs_0001425	2.13625e-26	4.45907e-35	10841.5	9551.23	0.094641	0.0812925	-0.0748596	0.690106	BAG3	BCL2-associated athanogene 3	1	9531	NM_004281.3	62530382	NP_004272.2	ENSG00000151929	ENST00000369085	ENSP00000358081
PH_hs_0001426	1.01427e-10	2.27851e-06	39.4132	26.8673	0.157253	0.21814	NA	NA	previous version conserved probe	NA	7	NA	NA	NA	NA	NA	NA	NA
PH_hs_0001427	5.06145e-19	4.8684e-06	94.5873	54.4852	0.113202	0.226094	NA	NA	DDX26B	DEAD/H (Asp-Glu-Ala-Asp/His) box polypeptide 26B	1	203522	NM_182540.4	167830489	NP_872346.3	ENSG00000268630|ENSG00000165359	ENST00000600366|ENST00000370752	ENSP00000469520|ENSP00000359788
PH_hs_0001428	1.34608e-16	8.71467e-31	906.952	644.132	0.122154	0.0871389	0.0506529	0.815448	HEXIM1	hexamethylene bis-acetamide inducible 1	1	10614	NM_006460.2	70167225	NP_006451.1	ENSG00000186834	ENST00000332499	ENSP00000328773
PH_hs_0001431	2.21387e-16	5.72355e-18	138.868	77.5185	0.123058	0.116845	0.617456	0.0265866	TYSND1	trypsin domain containing 1	1	219743	NR_073595.1,NR_073594.1,NR_073592.1,NR_073593.1,NR_073591.1,NR_073582.1,NR_073581.1,NR_073580.1,NM_001040273.2,NM_173555.3	441418826;441418825;441418822;441418824;441418823;441418820;441418819;441418817;441418794;441418793	-,NP_001035363.1,NP_775826.2	NA	NA	NA
PH_hs_0001432	4.98075e-06	1.89104e-09	40.8875	32.4561	0.226346	0.16968	NA	NA	NA	NA	1	NA	NA	NA	NA	ENSG00000160588	ENST00000278949	ENSP00000278949
PH_hs_0001433	0.306646	0.0688093	2.47507	3.58382	1.97871	0.673529	NA	NA	FRAS1	Fraser syndrome 1	1	80144	NM_025074.6	256000766	NP_079350.5	ENSG00000138759	ENST00000264895	ENSP00000264895
PH_hs_0001436	1.12306e-11	3.48726e-07	47.1093	37.1925	0.149498	0.201529	NA	NA	FNDC5	fibronectin type III domain containing 5	1	252995	NM_001171941.1,NM_001171940.1,NM_153756.2	288541421;288541419;288541418	NP_001165412.1,NP_001165411.1,NP_715637.1	ENSG00000160097	ENST00000373471	ENSP00000362570
PH_hs_0001438	1.43599e-21	8.77151e-08	167.358	100.151	0.105627	0.191437	0.535748	0.159475	FBXO34	F-box protein 34	1	55030	NM_017943.3	195222728	NP_060413.2	ENSG00000178974	ENST00000313833	ENSP00000313159
PH_hs_0001440	1.84794e-25	9.645e-16	213.278	102.205	0.0965075	0.125852	0.83118	0.000108173	OSBPL2	oxysterol binding protein-like 2	1	9885	NM_144498.1,NM_014835.2	21450852;21450851	NP_653081.1,NP_055650.1	ENSG00000130703	ENST00000313733,ENST00000358053	ENSP00000316649,ENSP00000350755
PH_hs_0001441	2.3151e-27	2.22354e-27	1268.76	968.796	0.0928269	0.0927949	-0.0476825	0.788725	ZCCHC9	zinc finger, CCHC domain containing 9	1	84240	NM_001131036.1,NM_001131035.1,NM_032280.2	196259804;196259802;196259801	NP_001124508.1,NP_001124507.1,NP_115656.1	ENSG00000131732	ENST00000380199,ENST00000407610,ENST00000254037	ENSP00000369546,ENSP00000385047,ENSP00000254037
PH_hs_0001444	1.19163e-05	4.95332e-05	26.6766	13.0325	0.236654	0.25688	NA	NA	previous version conserved probe	NA	7	NA	NA	NA	NA	NA	NA	NA
PH_hs_0001445	2.44963e-18	7.70187e-27	1197.7	771.85	0.115531	0.0937952	0.190935	0.368853	INTS9	integrator complex subunit 9	1	55756	NM_001145159.2,NM_018250.3,NM_001172562.1,NR_026826.2	289191401;289191400;289191296;289191402	NP_001138631.1,NP_060720.2,NP_001166033.1,-	ENSG00000104299	ENST00000416984,ENST00000521022,ENST00000523303	ENSP00000398208,ENSP00000429065,ENSP00000427952
PH_hs_0001446	0.000323691	6.35226e-10	77.3228	91.0014	0.293174	0.164715	-0.00397925	0.988177	DUSP21	dual specificity phosphatase 21	1	63904	NM_022076.3	225703076	NP_071359.3	ENSG00000189037	ENST00000339042	ENSP00000343244
PH_hs_0001447	5.86018e-30	1.06499e-43	12202.7	7050.75	0.088418	0.0723994	0.525028	0.00220733	TSEN34	tRNA splicing endonuclease 34 homolog (S. cerevisiae)	1	79042	NM_024075.3,NM_001077446.2	260763975;260763974	NP_076980.2,NP_001070914.1	ENSG00000269366|ENSG00000262868|ENSG00000267903|ENSG00000268973|ENSG00000268562|ENSG00000268588|ENSG00000269221|ENSG00000262716|ENSG00000170892	ENST00000571364,ENST00000575240,ENST00000572746|ENST00000574141,ENST00000572922,ENST00000573330|ENST00000600856,ENST00000600050,ENST00000598602|ENST00000593507,ENST00000601153,ENST00000601248|ENST00000600870,ENST00000601055,ENST00000599816|ENST00000601721,ENST00000597794,ENST00000597962|ENST00000595421,ENST00000596846,ENST00000598883|ENST00000573700,ENST00000575967,ENST00000571677|ENST00000396388…	ENSP00000460819,ENSP00000460175,ENSP00000459858|ENSP00000458732,ENSP00000458776,ENSP00000458839|ENSP00000469743,ENSP00000471673,ENSP00000471526|ENSP00000470873,ENSP00000471282,ENSP00000469131|ENSP00000471131,ENSP00000472149,ENSP00000469088|ENSP00000470924,ENSP00000472494,ENSP00000471027|ENSP00000468875,ENSP00000471329,ENSP00000472812|ENSP00000458617,ENSP00000461803,ENSP00000460904|ENSP00000379671…
PH_hs_0001448	1.11407e-36	4.81671e-14	1754.44	2619.44	0.0793918	0.134303	-0.958996	0.000174943	MED1	mediator complex subunit 1	1	5469	NM_004774.3	154813205	NP_004765.2	ENSG00000125686	ENST00000300651	ENSP00000300651
PH_hs_0001449	1.96567e-39	2.01722e-16	1244.51	930.892	0.0764144	0.122888	-0.0105219	0.96314	ZFAT	zinc finger and AT hook domain containing	1	57623	NM_020863.3,NM_001174158.1,NM_001174157.1,NM_001167583.2,NM_001029939.3	262399390;292658779;292658777;292658776;292658774	NP_065914.2,NP_001167629.1,NP_001167628.1,NP_001161055.1,NP_001025110.2	ENSG00000066827	ENST00000523243,ENST00000523924,ENST00000377838,ENST00000429442,ENST00000520727,ENST00000520356	ENSP00000429930,ENSP00000429050,ENSP00000367069,ENSP00000394501,ENSP00000427831,ENSP00000427879
PH_hs_0001453	4.72814e-18	4.35723e-24	724.339	426.691	0.116545	0.099451	0.34215	0.108932	KIF13B	kinesin family member 13B	1	23303	NM_015254.3	156766039	NP_056069.2	ENSG00000197892	ENST00000524189	ENSP00000427900
PH_hs_0001454	2.07227e-14	2.51289e-32	5831.42	4016.26	0.132339	0.084899	0.207425	0.375169	IER5	immediate early response 5	1	51278	NM_016545.4	142976756	NP_057629.2	ENSG00000162783	ENST00000367577	ENSP00000356549
PH_hs_0001456	9.85972e-23	1.84046e-25	727.612	613.655	0.102635	0.0965039	-0.185816	0.361862	SH2B1	SH2B adaptor protein 1	1	25970	NM_001145797.1,NM_001145796.1,NM_001145795.1,NM_015503.2,NM_001145812.1	224926829;224926827;224926825;224926823;224926821	NP_001139269.1,NP_001139268.1,NP_001139267.1,NP_056318.2,NP_001139284.1	ENSG00000178188	ENST00000359285,ENST00000337120,ENST00000322610	ENSP00000352232,ENSP00000337163,ENSP00000321221
PH_hs_0001457	0.0427381	0.0164143	4.12268	7.59381	0.581477	0.468566	NA	NA	ABCA6	ATP-binding cassette, sub-family A (ABC1), member 6	1	23460	NM_080284.2	27436952	NP_525023.2	ENSG00000154262	ENST00000284425	ENSP00000284425
PH_hs_0001458	2.39776e-22	4.66249e-23	453.082	498.371	0.1036	0.101843	-0.544308	0.00872411	DIDO1	death inducer-obliterator 1	1	11083	NM_001193369.1,NM_033081.2	301129169;301129164	NP_001180298.1,NP_149072.2	ENSG00000101191	ENST00000266070,ENST00000395343	ENSP00000266070,ENSP00000378752
PH_hs_0001459	2.22941e-10	9.75704e-23	654.839	504.812	0.160332	0.102624	-0.0551592	0.840037	GPR137B	G protein-coupled receptor 137B	1	7107	NM_003272.3	208022664	NP_003263.1	ENSG00000077585	ENST00000366592	ENSP00000355551
PH_hs_0001461	4.6189e-13	1.93135e-11	87.5379	64.6862	0.140028	0.151303	NA	NA	SLC22A5	solute carrier family 22 (organic cation/carnitine transporter), member 5	1	6584	NM_003060.3	166064030	NP_003051.1	ENSG00000197375	ENST00000447841,ENST00000245407	ENSP00000389284,ENSP00000245407
PH_hs_0001462	0.00343443	5.19379e-06	31.8147	20.4261	0.369941	0.226812	NA	NA	NOM1	nucleolar protein with MIF4G domain 1	1	64434	NM_138400.1	61097911	NP_612409.1	ENSG00000146909	ENST00000275820	ENSP00000275820
PH_hs_0001463	4.17824e-27	1.57028e-19	4677.91	4222.19	0.0932988	0.111561	-0.171437	0.416395	SNX11	sorting nexin 11	1	29916	NM_013323.2,NM_152244.1	23111025;23111027	NP_037455.2,NP_689450.1	ENSG00000002919	ENST00000359238,ENST00000393405	ENSP00000352175,ENSP00000377059
PH_hs_0001464	1.55795e-12	2.15663e-14	791.036	462.082	0.143423	0.13243	0.34611	0.210552	GALNT14	UDP-N-acetyl-alpha-D-galactosamine:polypeptide N-acetylgalactosaminyltransferase 14 (GalNAc-T14)	1	79623	NM_024572.3,NM_001253827.1,NM_001253826.1,NR_045602.1	359465581;359465584;359465582;359465586	NP_078848.2,NP_001240756.1,NP_001240755.1,-	ENSG00000158089	ENST00000356174,ENST00000406653,ENST00000349752,ENST00000324589	ENSP00000348497,ENSP00000385435,ENSP00000288988,ENSP00000314500
PH_hs_0001466	2.59807e-17	1.34215e-21	639.777	331.754	0.119301	0.105548	0.533999	0.0349674	ACP6|LOC101060704	acid phosphatase 6, lysophosphatidic|lysophosphatidic acid phosphatase type 6-like	4	51205|101060704	NM_016361.3|XM_003960235.1,XM_003960234.1,XM_003960232.1	151301212|410171437;410171435;410171431	NP_057445.3|XP_003960284.1,XP_003960283.1,XP_003960281.1	ENSG00000265277|ENSG00000162836	ENST00000583509|ENST00000369238	ENSP00000463574|ENSP00000358241
PH_hs_0001467	3.9011e-06	1.23253e-05	34.5607	27.1676	0.223687	0.237081	NA	NA	TRIM62	tripartite motif containing 62	1	55223	NM_018207.2	217035094	NP_060677.2	ENSG00000116525	ENST00000291416	ENSP00000291416
PH_hs_0001468	8.49146e-16	2.54392e-18	197.261	85.5385	0.125603	0.115588	0.98266	0.000501088	C6orf211	chromosome 6 open reading frame 211	1	79624	NM_024573.1	13375745	NP_078849.1	ENSG00000146476	ENST00000545879,ENST00000367294	ENSP00000444121,ENSP00000356263
PH_hs_0001471	4.01539e-27	4.27584e-21	9551.8	9019.49	0.0932668	0.106922	-0.179084	0.387979	NDUFB9	NADH dehydrogenase (ubiquinone) 1 beta subcomplex, 9, 22kDa	1	4715	NM_005005.2	144226212	NP_004996.1	ENSG00000147684	ENST00000517367,ENST00000522532,ENST00000518008,ENST00000276689	ENSP00000430322,ENSP00000431115,ENSP00000428282,ENSP00000276689
PH_hs_0001472	2.8147e-18	2.81875e-36	46257.1	59826.6	0.115743	0.0798575	-0.43638	0.0334679	WBP5	WW domain binding protein 5	1	51186	NM_001006614.1,NM_016303.2,NM_001006613.1,NM_001006612.1	55743146;55925651;55743144;55743139	NP_001006615.1,NP_057387.1,NP_001006614.1,NP_001006613.1	ENSG00000185222	ENST00000372656,ENST00000372661	ENSP00000361740,ENSP00000361745
PH_hs_0001474	4.82802e-17	1.42346e-25	345.668	262.23	0.120352	0.0962759	0.0279506	0.90124	C2CD2	C2 calcium-dependent domain containing 2	1	25966	NM_199050.2,NM_015500.1	119226225;119226221	NP_950251.1,NP_056315.1	ENSG00000157617	ENST00000380486,ENST00000329623,ENST00000449165	ENSP00000369853,ENSP00000329302,ENSP00000388704
PH_hs_0001476	7.71303e-21	4.73749e-16	266.458	243.907	0.107642	0.124479	-0.217141	0.359482	NDNF	neuron-derived neurotrophic factor	1	79625	NM_024574.3	109715836	NP_078850.3	ENSG00000173376	ENST00000379692	ENSP00000369014
PH_hs_0001478	8.77248e-15	1.58631e-13	850.228	517.998	0.130421	0.137233	0.286149	0.286628	NTPCR	nucleoside-triphosphatase, cancer-related	1	84284	NM_032324.1	14150099	NP_115700.1	ENSG00000135778	ENST00000366628	ENSP00000355587
PH_hs_0001481	1.11966e-07	5.69644e-07	41.6173	19.5237	0.193114	0.205511	NA	NA	THADA	thyroid adenoma associated	1	63892	NM_001083953.1,NM_022065.4,NR_073394.1	145301606;145301573;410442560	NP_001077422.1,NP_071348.3,-	ENSG00000115970	ENST00000415080,ENST00000398653,ENST00000405006,ENST00000407351,ENST00000405975	ENSP00000416048,ENSP00000381647,ENSP00000385995,ENSP00000386112,ENSP00000386088
PH_hs_0001482	2.59395e-06	3.61602e-11	259.384	67.7695	0.219441	0.153474	1.48501	0.000527839	CNKSR3	CNKSR family member 3	1	154043	NM_173515.2	74316005	NP_775786.2	ENSG00000153721	ENST00000433165,ENST00000367213	ENSP00000414185,ENSP00000356182
PH_hs_0001484	1.06518e-09	2.26227e-20	360.562	228.521	0.167013	0.108994	0.281908	0.349644	WDR70	WD repeat domain 70	1	55100	NM_018034.2	20149650	NP_060504.1	ENSG00000082068	ENST00000265107	ENSP00000265107
PH_hs_0001485	8.387e-05	1.31682e-09	633.1	227.696	0.26573	0.167984	0.954845	0.0544975	CDYL	chromodomain protein, Y-like	1	9425	NM_004824.3,NM_001143971.1,NM_001143970.1,NR_026590.1	221307493;221136755;221136752;221307478	NP_004815.3,NP_001137443.1,NP_001137442.1,-	ENSG00000153046	ENST00000343762,ENST00000328908	ENSP00000340908,ENSP00000330512
PH_hs_0001487	5.03411e-22	2.03546e-18	245.259	162.657	0.104426	0.11525	0.294113	0.232478	UBE2O	ubiquitin-conjugating enzyme E2O	1	63893	NM_022066.3	192449448	NP_071349.3	ENSG00000175931	ENST00000587127,ENST00000319380	ENSP00000468498,ENSP00000323687
PH_hs_0001488	1.37675e-20	1.22176e-14	1860.78	1318.96	0.108364	0.13115	0.0807918	0.742715	STK10	serine/threonine kinase 10	1	6793	NM_005990.3	126362970	NP_005981.3	NA	NA	NA
PH_hs_0001490	2.58654e-12	7.82521e-18	248.425	208.421	0.144912	0.11734	-0.0819911	0.777348	VIPAS39	VPS33B interacting protein, apical-basolateral polarity regulator, spe-39 homolog	1	63894	NM_001193317.1,NM_001193316.1,NM_001193315.1,NM_001193314.1,NM_022067.3	300934880;300934877;300934875;300934873;300934871	NP_001180246.1,NP_001180245.1,NP_001180244.1,NP_001180243.1,NP_071350.2	ENSG00000151445	ENST00000327028,ENST00000557658,ENST00000553888,ENST00000343765	ENSP00000313098,ENSP00000452191,ENSP00000452181,ENSP00000339122
PH_hs_0001493	8.16431e-26	2.97159e-41	5697.22	5348.35	0.095788	0.0746198	-0.21508	0.257029	RAD17	RAD17 homolog (S. pombe)	1	5884	NM_133339.1,NM_133344.1,NM_133343.1,NM_133342.1,NM_133341.1,NM_133340.1,NM_133338.1,NM_002873.1	19718785;19718795;19718793;19718791;19718789;19718787;19718783;4506382	NP_579917.1,NP_579922.1,NP_579921.1,NP_579920.1,NP_579919.1,NP_579918.1,NP_579916.1,NP_002864.1	ENSG00000152942|ENSG00000262511	ENST00000358030,ENST00000305138,ENST00000345306,ENST00000354312,ENST00000354868,ENST00000509734,ENST00000361732|ENST00000573282,ENST00000576047,ENST00000575651,ENST00000573405,ENST00000575406,ENST00000576867	ENSP00000350725,ENSP00000303134,ENSP00000311227,ENSP00000346271,ENSP00000346938,ENSP00000426191,ENSP00000355226|ENSP00000459529,ENSP00000458536,ENSP00000461866,ENSP00000461592,ENSP00000459483,ENSP00000458400
PH_hs_0001494	5.2925e-13	1.31787e-16	970.741	1200.3	0.140397	0.122116	-0.731506	0.0132685	USE1	unconventional SNARE in the ER 1 homolog (S. cerevisiae)	1	55850	NM_018467.3	154354977	NP_060937.1	ENSG00000053501	ENST00000379776,ENST00000445667,ENST00000596136,ENST00000600970,ENST00000263897,ENST00000594724	ENSP00000369101,ENSP00000390287,ENSP00000473239,ENSP00000470487,ENSP00000263897,ENSP00000470882
PH_hs_0001495	1.37066e-18	4.07088e-16	794.254	671.356	0.114657	0.124192	-0.173294	0.542543	previous version conserved probe	NA	7	NA	NA	NA	NA	NA	NA	NA
PH_hs_0001496	5.07334e-19	1.67192e-25	780.646	576.942	0.113206	0.0964185	0.00168175	0.994095	TEX2	testis expressed 2	1	55852	NM_018469.3	38679908	NP_060939.3	ENSG00000136478|ENSG00000263185	ENST00000258991|ENST00000571438	ENSP00000258991|ENSP00000459081
PH_hs_0001497	3.14562e-18	9.58237e-24	3107.76	2162.41	0.115913	0.100228	0.132749	0.541579	EHBP1	EH domain binding protein 1	1	23301	NM_001142615.2,NM_001142616.1,NM_001142614.1,NM_015252.3	289547522;217330573;217330569;217330567	NP_001136087.1,NP_001136088.1,NP_001136086.1,NP_056067.2	ENSG00000115504	ENST00000354487,ENST00000263991,ENST00000431489	ENSP00000346482,ENSP00000263991,ENSP00000403783
PH_hs_0001499	0.0002367	0.00670443	12.0971	13.1326	0.286093	0.404413	NA	NA	TTC22	tetratricopeptide repeat domain 22	1	55001	NM_017904.3	166235174	NP_060374.2	ENSG00000006555	ENST00000448308,ENST00000371274	ENSP00000390300,ENSP00000360321
PH_hs_0001500	8.82866e-10	5.52564e-08	89.9007	101.327	0.166168	0.188376	-0.319061	0.347987	CNKSR1	connector enhancer of kinase suppressor of Ras 1	1	10256	NM_006314.2,NR_023345.1	188497617;188497619	NP_006305.2,-	ENSG00000142675	ENST00000531191,ENST00000482227,ENST00000374253,ENST00000361530	ENSP00000431817,ENSP00000435880,ENSP00000363371,ENSP00000354609
PH_hs_0001501	2.86375e-24	1.01111e-20	3151.34	2153.04	0.0990447	0.107978	0.163449	0.437381	SPAG5	sperm associated antigen 5	1	10615	NM_006461.3	73623034	NP_006452.3	ENSG00000076382|ENSG00000258472|ENSG00000264547	ENST00000321765|ENST00000582076|ENST00000581234	ENSP00000323300|ENSP00000466061|ENSP00000468634
PH_hs_0001502	3.13593e-31	1.00893e-43	14160.1	14546.5	0.0864753	0.0723793	-0.252572	0.15055	CPSF3	cleavage and polyadenylation specific factor 3, 73kDa	1	51692	NM_016207.3	408967119	NP_057291.1	ENSG00000119203	ENST00000460593,ENST00000238112	ENSP00000418957,ENSP00000238112
PH_hs_0001503	7.4804e-13	1.18794e-27	277.767	187.017	0.141346	0.0923021	0.238836	0.354114	NA	NA	5	NA	NA	NA	NA	NA	NA	NA
PH_hs_0001505	0.0567899	0.325438	2.01618	0.526273	0.631989	2.20972	NA	NA	AMICA1	adhesion molecule, interacts with CXADR antigen 1	1	120425	NM_153206.2,NM_001098526.1	148664223;148664206	NP_694938.2,NP_001091996.1	ENSG00000160593	ENST00000526620,ENST00000526595,ENST00000533261,ENST00000292067,ENST00000356289	ENSP00000431218,ENSP00000431614,ENSP00000436117,ENSP00000292067,ENSP00000348635
PH_hs_0001507	1.13838e-08	6.98326e-05	38.2172	45.5629	0.178906	0.262553	NA	NA	POPDC2	popeye domain containing 2	1	64091	NM_022135.2	22209003	NP_071418.2	ENSG00000121577	ENST00000538678,ENST00000468801,ENST00000493094,ENST00000264231,ENST00000341124	ENSP00000438271,ENSP00000420715,ENSP00000417250,ENSP00000264231,ENSP00000340753
PH_hs_0001508	4.06216e-08	1.54962e-24	116.743	136.992	0.186416	0.0984589	-0.428311	0.190888	SUOX	sulfite oxidase	1	6821	NM_001032387.1,NM_001032386.1,NM_000456.2	74099703;74099701;74099693	NP_001027559.1,NP_001027558.1,NP_000447.2	ENSG00000139531	ENST00000394109,ENST00000548274,ENST00000394115,ENST00000266971,ENST00000356124	ENSP00000377668,ENSP00000450245,ENSP00000377674,ENSP00000266971,ENSP00000348440
PH_hs_0001509	0.0300869	0.0266862	4.85983	3.95995	0.532051	0.517626	NA	NA	PBLD	phenazine biosynthesis-like protein domain containing	1	64081	NM_022129.3	74316007	NP_071412.2	ENSG00000108187	ENST00000358769,ENST00000336578	ENSP00000351619,ENSP00000338041
PH_hs_0001511	3.14091e-05	0.0053619	18.3336	5.01249	0.249877	0.391915	NA	NA	ATMIN	ATM interactor	1	23300	NM_015251.2	54792091	NP_056066.2	ENSG00000166454	ENST00000566488,ENST00000564241,ENST00000299575	ENSP00000455497,ENSP00000463478,ENSP00000299575
PH_hs_0001515	1.19474e-15	3.08076e-19	100.358	87.0172	0.126275	0.112498	0.0484161	0.850687	previous version conserved probe	NA	7	NA	NA	NA	NA	NA	NA	NA
PH_hs_0001516	3.39445e-05	5.78614e-09	167.341	70.1006	0.251031	0.175257	0.784198	0.0890841	PSPC1	paraspeckle component 1	1	55269	NR_044998.1,NR_003272.2	343407654;343403823	-	ENSG00000121390	ENST00000492741,ENST00000471658	ENSP00000435921,ENSP00000436038
PH_hs_0001519	3.04726e-41	1.21888e-23	12899.8	10783.5	0.0746302	0.100468	0.0197392	0.914266	PODXL	podocalyxin-like	1	5420	NM_005397.3,NM_001018111.2	144094254;144094253	NP_005388.2,NP_001018121.1	ENSG00000128567	ENST00000537928,ENST00000541194,ENST00000446198	ENSP00000442655,ENSP00000440518,ENSP00000390152
PH_hs_0001521	7.33971e-13	4.21467e-13	765.834	490.554	0.141293	0.139782	0.211186	0.478892	MTERFD2	MTERF domain containing 2	1	130916	NM_182501.3	254028259	NP_872307.2	ENSG00000122085	ENST00000439144,ENST00000406593,ENST00000391980	ENSP00000414989,ENSP00000384998,ENSP00000375840
PH_hs_0001522	3.69059e-22	2.69879e-24	1074.12	823.108	0.104078	0.0989876	-0.0574264	0.79081	WDR41	WD repeat domain 41	1	55255	NM_018268.2	42716286	NP_060738.2	ENSG00000164253	ENST00000414719,ENST00000507029,ENST00000515253	ENSP00000392931,ENSP00000424287,ENSP00000426499
PH_hs_0001524	1.09111e-25	2.86509e-41	3316.71	2521.54	0.0960416	0.0746047	0.0131101	0.946319	OGFRL1	opioid growth factor receptor-like 1	1	79627	NM_024576.3	55770901	NP_078852.3	ENSG00000119900	ENST00000370435	ENSP00000359464
PH_hs_0001530	3.75976e-15	8.59881e-19	341.733	376.187	0.12861	0.113969	-0.524419	0.0336896	RNF115|LOC101060478	ring finger protein 115|E3 ubiquitin-protein ligase RNF115-like	4	27246|101060478	NM_014455.2|XM_003960165.1,XM_003960164.1	201860301|410171286;410171284	NP_055270.1|XP_003960214.1,XP_003960213.1	ENSG00000265491	ENST00000582693	ENSP00000463650
PH_hs_0001533	3.87502e-18	6.26781e-05	158.39	153.011	0.116235	0.260728	-0.126337	0.804725	CUTC	cutC copper transporter homolog (E. coli)	1	51076	NM_015960.2	148596989	NP_057044.2	ENSG00000119929	ENST00000370476	ENSP00000359507
PH_hs_0001534	1.33974e-29	1.32485e-21	500.885	314.812	0.0889907	0.105533	0.275373	0.202612	TPD52L1	tumor protein D52-like 1	1	7164	NM_001003397.1,NM_001003396.1,NM_001003395.1,NM_003287.2	51173747;51173745;51173743;51173742	NP_001003397.1,NP_001003396.1,NP_001003395.1,NP_003278.1	ENSG00000111907	ENST00000524679,ENST00000392482,ENST00000534199,ENST00000527711,ENST00000368402,ENST00000304877	ENSP00000432787,ENSP00000376273,ENSP00000432590,ENSP00000436953,ENSP00000357387,ENSP00000306285
PH_hs_0001535	3.48466e-05	0.000130743	24.7434	22.6813	0.251425	0.273917	NA	NA	NT5M	5',3'-nucleotidase, mitochondrial	1	56953	NM_020201.3	74229030	NP_064586.1	ENSG00000205309	ENST00000483704,ENST00000470418,ENST00000446264,ENST00000389022,ENST00000478373	ENSP00000467567,ENSP00000463674,ENSP00000390695,ENSP00000373674,ENSP00000464303
PH_hs_0001536	3.32346e-24	2.9701e-22	4570.44	3414.81	0.0991882	0.103836	0.0794135	0.711396	ZNF185	zinc finger protein 185 (LIM domain)	1	7739	NM_007150.3,NM_001178115.1,NM_001178113.1,NM_001178110.1,NM_001178109.1,NM_001178108.1,NM_001178107.1,NM_001178106.1	296010964;296010980;296010976;296010967;296010965;296010962;296010960;296010958	NP_009081.2,NP_001171586.1,NP_001171584.1,NP_001171581.1,NP_001171580.1,NP_001171579.1,NP_001171578.1,NP_001171577.1	ENSG00000267825|ENSG00000147394	ENST00000594503,ENST00000600985,ENST00000597194,ENST00000595921,ENST00000597332,ENST00000597697,ENST00000599150,ENST00000595608,ENST00000596469,ENST00000594881|ENST00000318529,ENST00000324823,ENST00000318504,ENST00000449285,ENST00000539731,ENST00000535861,ENST00000454925,ENST00000426821,ENST00000370270,ENST00000370268	ENSP00000469017,ENSP00000472776,ENSP00000469317,ENSP00000469235,ENSP00000471811,ENSP00000471383,ENSP00000468955,ENSP00000470710,ENSP00000469698,ENSP00000470061|ENSP00000313919,ENSP00000325307,ENSP00000312782,ENSP00000395228,ENSP00000444367,ENSP00000440847,ENSP00000392984,ENSP00000409121,ENSP00000359293,ENSP00000359291
PH_hs_0001538	4.60332e-08	2.04865e-23	625.363	469.498	0.187205	0.100994	-0.0244829	0.937401	WDR11	WD repeat domain 11	1	55717	NM_018117.11	284172506	NP_060587.8	ENSG00000120008	ENST00000263461	ENSP00000263461
PH_hs_0001540	0.2252	2.84998e-05	59.7239	23.1576	1.32494	0.248453	NA	NA	GPR182	G protein-coupled receptor 182	1	11318	NM_007264.3	46397401	NP_009195.1	ENSG00000166856	ENST00000300098	ENSP00000300098
PH_hs_0001541	0.00271351	0.0111839	5.49934	10.1751	0.359644	0.437816	NA	NA	GKN2	gastrokine 2	1	200504	NM_182536.2	59858534	NP_872342.2	ENSG00000183607	ENST00000481498,ENST00000328895	ENSP00000428538,ENSP00000329292
PH_hs_0001544	8.40898e-19	6.07311e-27	690.557	489.799	0.113937	0.0936014	0.0693478	0.763049	LUC7L	LUC7-like (S. cerevisiae)	1	55692	NM_018032.3	41393557	NP_060502.1	ENSG00000007392	ENST00000419516,ENST00000397780,ENST00000442701,ENST00000397783,ENST00000337351	ENSP00000414860,ENSP00000380882,ENSP00000407781,ENSP00000380885,ENSP00000337507
PH_hs_0001549	1.78567e-15	5.41838e-25	318.466	320.449	0.127079	0.0974801	-0.381232	0.12871	SNHG11	small nucleolar RNA host gene 11 (non-protein coding)	1	128439	NR_003239.1	115527095	-	NA	NA	NA
PH_hs_0001551	2.12284e-18	1.43872e-13	122.182	78.3208	0.115314	0.136986	0.360511	0.178258	TRANK1	tetratricopeptide repeat and ankyrin repeat containing 1	1	9881	NM_014831.2	257467635	NP_055646.2	ENSG00000168016	ENST00000301807,ENST00000429976,ENST00000428977	ENSP00000301807,ENSP00000416168,ENSP00000416826
PH_hs_0001552	6.56478e-14	1.44467e-14	245.393	115.163	0.135047	0.131524	0.829122	0.00756293	USP31	ubiquitin specific peptidase 31	1	57478	NM_020718.3	120587026	NP_065769.3	NA	NA	NA
PH_hs_0001554	0.0583308	0.0107336	3.85174	4.00999	0.637373	0.434846	NA	NA	FAM216B	family with sequence similarity 216, member B	1	144809	NM_182508.2	221316607	NP_872314.1	ENSG00000179813	ENST00000537894,ENST00000313851	ENSP00000445786,ENSP00000319336
PH_hs_0001555	5.06073e-07	1.69971e-06	60.1388	16.9924	0.20453	0.215282	NA	NA	TBC1D23	TBC1 domain family, member 23	1	55773	NM_001199198.2,NM_018309.4	392513664;392513665	NP_001186127.1,NP_060779.2	ENSG00000036054	ENST00000475134	ENSP00000418059
PH_hs_0001556	0.0012855	3.63537e-07	20.4328	32.13	0.331691	0.201858	NA	NA	ITM2A	integral membrane protein 2A	1	9452	NM_001171581.1,NM_004867.4	284055247;284055246	NP_001165052.1,NP_004858.1	ENSG00000078596	ENST00000434584,ENST00000373298	ENSP00000415533,ENSP00000362395
PH_hs_0001558	1.77303e-19	5.64902e-33	17407.9	14827.8	0.111728	0.0840063	0.0311499	0.88606	DHRS3	dehydrogenase/reductase (SDR family) member 3	1	9249	NM_004753.4	62988332	NP_004744.2	ENSG00000162496	ENST00000376223	ENSP00000365397
PH_hs_0001559	1.2911e-11	4.79163e-11	114.464	122.655	0.149956	0.154479	-0.267803	0.348946	DOCK2	dedicator of cytokinesis 2	1	1794	NM_004946.2	205277317	NP_004937.1	ENSG00000134516	ENST00000540750,ENST00000520908,ENST00000256935	ENSP00000438827,ENSP00000429283,ENSP00000256935
PH_hs_0001561	4.83355e-09	1.5199e-12	172.991	77.7187	0.174323	0.143351	0.923179	0.00640084	RBM33	RNA binding motif protein 33	1	155435	NM_053043.2	151301052	NP_444271.2	ENSG00000184863	ENST00000341148,ENST00000401878	ENSP00000341583,ENSP00000384160
PH_hs_0001563	2.29753e-12	4.03754e-25	566.806	533.255	0.14456	0.0972112	-0.338108	0.203404	COQ5	coenzyme Q5 homolog, methyltransferase (S. cerevisiae)	1	84274	NM_032314.3	116063535	NP_115690.3	ENSG00000110871	ENST00000288532	ENSP00000288532
PH_hs_0001564	0.0268089	0.0416618	8.33567	8.97244	0.518159	0.577461	NA	NA	IP6K3	inositol hexakisphosphate kinase 3	1	117283	NM_001142883.1,NM_054111.4	218777829;218777828	NP_001136355.1,NP_473452.2	ENSG00000161896	ENST00000451316,ENST00000293756	ENSP00000398861,ENSP00000293756
PH_hs_0001566	0.00240579	3.09127e-05	19.4393	14.035	0.354687	0.249642	NA	NA	ZBTB39	zinc finger and BTB domain containing 39	1	9880	NM_014830.2	306140485	NP_055645.1	ENSG00000166860	ENST00000300101	ENSP00000300101
PH_hs_0001568	1.78508e-27	5.93605e-18	357.833	196.013	0.0926214	0.116902	0.520312	0.0159774	GPR124	G protein-coupled receptor 124	1	25960	NM_032777.9	300934749	NP_116166.9	ENSG00000020181	ENST00000412232,ENST00000315215	ENSP00000406367,ENSP00000323508
PH_hs_0001569	6.05923e-29	4.22381e-29	3153.38	2393.88	0.090065	0.0898046	0.0135741	0.937704	TTC17	tetratricopeptide repeat domain 17	1	55761	NM_018259.5	296040451	NP_060729.2	ENSG00000052841	ENST00000418561,ENST00000039989	ENSP00000407314,ENSP00000039989
PH_hs_0001570	0.00106194	5.91607e-08	23.0885	36.14	0.325485	0.188819	NA	NA	KCNJ15	potassium inwardly-rectifying channel, subfamily J, member 15	1	3772	NM_002243.3,NM_170737.1,NM_170736.1	25777636;25777639;25777637	NP_002234.2,NP_733933.1,NP_733932.1	ENSG00000157551	ENST00000398934,ENST00000398930,ENST00000328656	ENSP00000381907,ENSP00000381904,ENSP00000331698
PH_hs_0001571	7.38628e-22	6.96342e-21	492.249	171.253	0.10486	0.107517	1.17358	3.09255e-06	KCTD14|NDUFC2-KCTD14	potassium channel tetramerisation domain containing 14|NDUFC2-KCTD14 readthrough	4	65987|100532726	NM_023930.3|NM_001203262.1,NM_001203261.1,NM_001203260.1	142356949|322812162;323276585;323276583	NP_076419.2|NP_001190191.1,NP_001190190.1,NP_001190189.1	ENSG00000151364	ENST00000353172	ENSP00000316482
PH_hs_0001572	1.9744e-40	1.85272e-31	5838.12	3267.41	0.0754148	0.0861394	0.505227	0.00368477	CORO1C	coronin, actin binding protein, 1C	1	23603	NM_014325.2	27477119	NP_055140.1	ENSG00000110880	ENST00000261401	ENSP00000261401
PH_hs_0001575	3.38026e-05	1.8627e-10	199.343	87.5693	0.250969	0.159614	0.718392	0.111098	ARID4B	AT rich interactive domain 4B (RBP1-like)	1	51742	NM_001206794.1,NM_031371.3,NM_016374.5	332164767;118136293;118136292	NP_001193723.1,NP_112739.2,NP_057458.4	ENSG00000054267	ENST00000264183,ENST00000366603,ENST00000349213	ENSP00000264183,ENSP00000355562,ENSP00000264184
PH_hs_0001576	1.67111e-20	2.24551e-17	569.594	346.241	0.108609	0.119057	0.312783	0.210264	SH2D4A	SH2 domain containing 4A	1	63898	NM_001174160.1,NM_001174159.1,NM_022071.3	292658784;292658782;292658781	NP_001167631.1,NP_001167630.1,NP_071354.2	ENSG00000104611	ENST00000265807	ENSP00000265807
PH_hs_0001578	2.44948e-17	2.46553e-32	542.109	603.932	0.119202	0.0848874	-0.57814	0.00762072	RARRES3	retinoic acid receptor responder (tazarotene induced) 3	1	5920	NM_004585.3	149588790	NP_004576.2	ENSG00000133321	ENST00000354445,ENST00000255688,ENST00000439013	ENSP00000346431,ENSP00000255688,ENSP00000402943
PH_hs_0001579	1.54923e-05	0.00024682	14.9407	10.025	0.240032	0.287011	NA	NA	CD4	CD4 molecule	1	920	NM_001195017.2,NM_001195016.2,NM_001195014.2,NM_001195015.2,NM_000616.4	343790968;343790965;343790964;343790963;303522473	NP_001181946.1,NP_001181945.1,NP_001181943.1,NP_001181944.1,NP_000607.1	ENSG00000268779|ENSG00000010610	ENST00000594128|ENST00000011653	ENSP00000469397|ENSP00000011653
PH_hs_0001580	0.338539	0.177194	0.917777	1.0025	2.40122	1.07978	NA	NA	RSAD2	radical S-adenosyl methionine domain containing 2	1	91543	NM_080657.4	90186265	NP_542388.2	ENSG00000134321	ENST00000382040	ENSP00000371471
PH_hs_0001582	2.572e-06	0.00141113	25.2023	21.4286	0.219355	0.334844	NA	NA	APBA3	amyloid beta (A4) precursor protein-binding, family A, member 3	1	9546	NM_004886.3	46255053	NP_004877.1	NA	NA	NA
PH_hs_0001584	0.0734477	0.0027322	3.66379	6.01499	0.689377	0.359932	NA	NA	NA	NA	4	NA	NA	NA	NA	ENSG00000137720|ENSG00000262176	ENST00000260276|ENST00000570851	ENSP00000260276|ENSP00000459272
PH_hs_0001586	0.000207492	1.76788e-15	70.5444	86.6411	0.283257	0.127059	-0.0850593	0.72411	TMEM139	transmembrane protein 139	1	135932	NM_001242777.1,NM_001242776.1,NM_001242775.1,NM_001242774.1,NM_001242773.1,NM_153345.2,NR_040003.1	338221717;338222096;338221715;338221713;338221711;338222095;338221719	NP_001229706.1,NP_001229705.1,NP_001229704.1,NP_001229703.1,NP_001229702.1,NP_699176.1,-	ENSG00000178826	ENST00000410004,ENST00000409541,ENST00000359333	ENSP00000386564,ENSP00000387044,ENSP00000352284
PH_hs_0001589	3.55016e-20	6.90734e-13	576.74	578.112	0.109576	0.141125	-0.413457	0.14004	FLJ40852	uncharacterized LOC285962	1	285962	NR_015392.1	213417881	-	NA	NA	NA
PH_hs_0001591	2.34762e-13	1.42982e-13	118.774	51.0273	0.138239	0.13697	NA	NA	FZD5	frizzled family receptor 5	1	7855	NM_003468.3	111160871	NP_003459.2	ENSG00000163251	ENST00000295417	ENSP00000354607
PH_hs_0001593	0.0195213	8.12422e-06	30.5064	30.125	0.484558	0.231962	NA	NA	NA	NA	5	NA	NA	NA	NA	NA	NA	NA
PH_hs_0001595	0.189484	0.286763	7.24458	3.63386	1.13662	1.77662	NA	NA	CAMSAP3	calmodulin regulated spectrin-associated protein family, member 3	1	57662	NM_020902.1,NM_001080429.2	130502139;130486296	NP_065953.1,NP_001073898.1	ENSG00000076826	ENST00000446248,ENST00000160298	ENSP00000416797,ENSP00000160298
PH_hs_0001597	1.57041e-38	6.40997e-39	1785.34	922.854	0.0773533	0.0769442	0.523672	0.00313932	CCDC14	coiled-coil domain containing 14	1	64770	NM_022757.4	169646280	NP_073594.4	ENSG00000175455	ENST00000310351,ENST00000488653,ENST00000489746,ENST00000409657,ENST00000485727	ENSP00000312031,ENSP00000420180,ENSP00000418403,ENSP00000386481,ENSP00000418002
PH_hs_0001598	1.38478e-05	1.38113e-05	22.2756	19.0475	0.238571	0.238537	NA	NA	PLA1A	phospholipase A1 member A	1	51365	NM_001206961.1,NM_001206960.1,NM_015900.3	332688257;332688255;332688254	NP_001193890.1,NP_001193889.1,NP_056984.1	ENSG00000144837	ENST00000494440,ENST00000495992,ENST00000273371	ENSP00000418793,ENSP00000417326,ENSP00000273371
PH_hs_0001600	1.50325e-19	2.39871e-10	130.788	84.4101	0.111502	0.160627	0.479483	0.0688241	DONSON	downstream neighbor of SON	1	29980	NM_017613.3	394025698	NP_060083.1	ENSG00000159147	ENST00000432378,ENST00000437395,ENST00000442660,ENST00000444517,ENST00000417871,ENST00000303071,ENST00000457359,ENST00000453626,ENST00000303113	ENSP00000398329,ENSP00000399535,ENSP00000408788,ENSP00000392405,ENSP00000392014,ENSP00000307143,ENSP00000415191,ENSP00000394276,ENSP00000304716
PH_hs_0001601	5.75984e-05	0.109942	44.544	6.64136	0.259327	0.815103	NA	NA	TNFAIP8	tumor necrosis factor, alpha-induced protein 8	1	25816	NM_001077654.1,NM_014350.2	117676369;117676364	NP_001071122.1,NP_055165.2	ENSG00000145779	ENST00000415806,ENST00000503646,ENST00000504771	ENSP00000408534,ENSP00000421848,ENSP00000422245
PH_hs_0001602	1.01212e-18	1.45908e-05	106.684	40.15	0.114208	0.239248	NA	NA	OGDHL	oxoglutarate dehydrogenase-like	1	55753	NM_001143997.1,NM_001143996.1,NM_018245.2	221316668;221316664;221316660	NP_001137469.1,NP_001137468.1,NP_060715.2	ENSG00000197444	ENST00000432695,ENST00000419399,ENST00000374103	ENSP00000390240,ENSP00000401356,ENSP00000363216
PH_hs_0001605	6.10186e-27	1.4573e-20	14499.5	11661.5	0.0936052	0.108436	0.0891665	0.666581	PPM1G	protein phosphatase, Mg2+/Mn2+ dependent, 1G	1	5496	NM_177983.2	386869321	NP_817092.1	ENSG00000115241	ENST00000350803,ENST00000344034	ENSP00000264714,ENSP00000342778
PH_hs_0001608	9.31138e-34	2.11904e-08	405.853	199.676	0.0829645	0.182461	0.67933	0.0514937	CABLES1	Cdk5 and Abl enzyme substrate 1	1	91768	NM_001256438.1,NM_001100619.2,NM_138375.2,NR_023359.1	374253773;189217870;189217869;189217871	NP_001243367.1,NP_001094089.1,NP_612384.1,-	ENSG00000134508	ENST00000420687,ENST00000579963	ENSP00000413851,ENSP00000464435
PH_hs_0001609	1.70228e-14	1.23422e-37	1025.38	748.643	0.131893	0.0783197	0.00469648	0.985101	ORC1	origin recognition complex, subunit 1	1	4998	NM_001190819.1,NM_001190818.1,NM_004153.3	299890794;299890792;299890791	NP_001177748.1,NP_001177747.1,NP_004144.2	ENSG00000085840	ENST00000371566,ENST00000371568	ENSP00000360621,ENSP00000360623
PH_hs_0001611	0.109402	0.051432	1.46698	2.005	0.813197	0.613074	NA	NA	LYVE1	lymphatic vessel endothelial hyaluronan receptor 1	1	10894	NM_006691.3	151301201	NP_006682.2	ENSG00000133800	ENST00000438354	ENSP00000402580
PH_hs_0001615	0.0236226	0.144846	12.8269	5.58881	0.504008	0.944467	NA	NA	GAL3ST1	galactose-3-O-sulfotransferase 1	1	9514	NM_004861.1	4758087	NP_004852.1	ENSG00000128242	ENST00000338911,ENST00000401975,ENST00000402369,ENST00000402321,ENST00000406955,ENST00000406361	ENSP00000343234,ENSP00000384388,ENSP00000384122,ENSP00000385735,ENSP00000385825,ENSP00000385207
PH_hs_0001619	3.87446e-23	1.87101e-41	3423.88	2593.47	0.10165	0.0744293	0.0220658	0.903683	ADPRHL2	ADP-ribosylhydrolase like 2	1	54936	NM_017825.2	223941871	NP_060295.1	ENSG00000116863	ENST00000373178	ENSP00000362273
PH_hs_0001621	1.20093e-05	1.40939e-23	184.756	140.952	0.236752	0.100615	0.1205	0.77382	WDYHV1	WDYHV motif containing 1	1	55093	NM_018024.1	8922280	NP_060494.1	ENSG00000156795	ENST00000518125,ENST00000523984,ENST00000287387	ENSP00000429258,ENSP00000430427,ENSP00000287387
PH_hs_0001622	0.00105429	0.00575118	10.6301	8.59631	0.325256	0.395718	NA	NA	MAGEA10	melanoma antigen family A, 10	1	4109	NM_021048.4,NM_001011543.2,NM_001251828.1	352962166;352962164;352962168	NP_066386.2,NP_001011543.2,NP_001238757.1	ENSG00000124260	ENST00000244096,ENST00000370323	ENSP00000244096,ENSP00000359347
PH_hs_0001623	2.33691e-17	1.07234e-08	121.896	81.0264	0.119124	0.178574	0.318219	0.170689	ETS1	v-ets erythroblastosis virus E26 oncogene homolog 1 (avian)	1	2113	NM_001143820.1,NM_005238.3,NM_001162422.1	219689117;219689116;241666445	NP_001137292.1,NP_005229.1,NP_001155894.1	ENSG00000134954	ENST00000319397	ENSP00000324578
PH_hs_0001624	0.000727309	0.00051618	7.51553	10.5513	0.314111	0.304733	NA	NA	previous version conserved probe	NA	7	NA	NA	NA	NA	NA	NA	NA
PH_hs_0001625	3.05002e-13	3.90434e-22	322.308	193.758	0.138923	0.10414	0.38382	0.138306	PIGQ	phosphatidylinositol glycan anchor biosynthesis, class Q	1	9091	NM_004204.3,NM_148920.2	342307086;390608684	NP_004195.2,NP_683721.1	ENSG00000007541	ENST00000026218,ENST00000321878	ENSP00000026218,ENSP00000326674
PH_hs_0001627	4.38677e-15	2.29396e-20	358.509	176.29	0.128934	0.109012	0.679872	0.00652612	ZNF260	zinc finger protein 260	1	339324	NM_001166038.1,NM_001166037.1,NM_001166036.1,NM_001012756.2	260447064;260436929;260436927;260447063	NP_001159510.1,NP_001159509.1,NP_001159508.1,NP_001012774.1	ENSG00000254004	ENST00000592282,ENST00000523638,ENST00000588993,ENST00000593142	ENSP00000464964,ENSP00000429803,ENSP00000467219,ENSP00000465834
PH_hs_0001629	2.64068e-05	0.00725035	19.432	9.59881	0.247352	0.409062	NA	NA	LAD1	ladinin 1	1	3898	NM_005558.3	32455232	NP_005549.2	ENSG00000159166	ENST00000391967	ENSP00000375829
PH_hs_0001630	0.015257	0.00573991	8.71156	8.59631	0.462245	0.39561	NA	NA	MYCT1	myc target 1	1	80177	NM_025107.2	156151388	NP_079383.2	NA	NA	NA
PH_hs_0001634	1.11619e-08	2.94311e-05	44.1827	23.1576	0.178796	0.248922	NA	NA	AK5	adenylate kinase 5	1	26289	NM_174858.2,NM_012093.3	320118914;320118913	NP_777283.1,NP_036225.2	ENSG00000154027	ENST00000344720,ENST00000354567	ENSP00000341430,ENSP00000346577
PH_hs_0001635	2.36466e-26	5.51315e-23	1708.55	551.8	0.0947265	0.102019	1.20351	7.58027e-07	GOLPH3	golgi phosphoprotein 3 (coat-protein)	1	64083	NM_022130.3	29550859	NP_071413.1	ENSG00000113384	ENST00000265070	ENSP00000265070
PH_hs_0001637	2.20409e-35	4.12914e-08	2582.43	2532.09	0.080919	0.186519	-0.314023	0.315404	MRPL15	mitochondrial ribosomal protein L15	1	29088	NM_014175.3	169403971	NP_054894.1	ENSG00000137547	ENST00000522521,ENST00000260102	ENSP00000429252,ENSP00000260102
PH_hs_0001639	2.09296e-15	2.91598e-32	962.058	747.139	0.127401	0.0849895	-0.0834988	0.710596	ENOPH1	enolase-phosphatase 1	1	58478	NM_021204.3	194018397	NP_067027.1	ENSG00000145293	ENST00000505846,ENST00000509635,ENST00000273920	ENSP00000427209,ENSP00000422005,ENSP00000273920
PH_hs_0001640	0.0435484	0.259677	2.47507	1.05255	0.584483	1.55197	NA	NA	ALDH8A1	aldehyde dehydrogenase 8 family, member A1	1	64577	NM_170771.2,NM_022568.3,NM_001193480.1	301500700;301500699;301500697	NP_739577.1,NP_072090.1,NP_001180409.1	ENSG00000118514	ENST00000367845,ENST00000265605	ENSP00000356819,ENSP00000265605
PH_hs_0001641	7.31318e-05	0.0002462	14.3915	10.025	0.263343	0.286956	NA	NA	previous version conserved probe	NA	7	NA	NA	NA	NA	NA	NA	NA
PH_hs_0001643	7.32962e-15	6.09784e-19	245.115	314.935	0.130031	0.11347	-0.71801	0.00520501	DNAJC30	DnaJ (Hsp40) homolog, subfamily C, member 30	1	84277	NM_032317.2	22538496	NP_115693.2	NA	NA	NA
PH_hs_0001644	4.45928e-23	4.40932e-30	2621.74	2022.9	0.101797	0.0882235	-0.0236585	0.897581	SSNA1	Sjogren syndrome nuclear autoantigen 1	1	8636	NM_003731.2	189571686	NP_003722.2	ENSG00000176101	ENST00000322310	ENSP00000313752
PH_hs_0001647	4.16007e-31	1.28826e-25	1999.08	1969.56	0.0866573	0.0961877	-0.382984	0.0458927	CDC42BPA	CDC42 binding protein kinase alpha (DMPK-like)	1	8476	NM_003607.3,NM_014826.4	113204433;113204434	NP_003598.2,NP_055641.3	NA	NA	NA
PH_hs_0001652	3.30852e-08	1.83278e-29	479.034	388.194	0.185142	0.0892106	-0.11706	0.704367	SPRY2	sprouty homolog 2 (Drosophila)	1	10253	NM_005842.2	22209007	NP_005833.1	ENSG00000136158	ENST00000377102,ENST00000377104	ENSP00000366306,ENSP00000366308
PH_hs_0001653	0.000917583	0.000141907	9.07282	11.0275	0.320956	0.275509	NA	NA	ADAMTSL3	ADAMTS-like 3	1	57188	NM_207517.2	145275197	NP_997400.2	ENSG00000156218	ENST00000567476,ENST00000286744	ENSP00000456313,ENSP00000286744
PH_hs_0001654	1.10983e-42	3.16065e-26	9696.79	7892.22	0.0732975	0.0949719	0.0288657	0.876232	AIFM1	apoptosis-inducing factor, mitochondrion-associated, 1	1	9131	NM_001130847.3,NM_001130846.2,NM_145813.2,NM_145812.2,NM_004208.3	323098340;323098339;323098338;296923792;296923790	NP_001124319.1,NP_001124318.1,NP_665812.1,NP_665811.1,NP_004199.1	ENSG00000156709	ENST00000535724,ENST00000440263,ENST00000287295,ENST00000319908,ENST00000346424,ENST00000527892,ENST00000416073,ENST00000460436	ENSP00000446113,ENSP00000405879,ENSP00000287295,ENSP00000315122,ENSP00000316320,ENSP00000435955,ENSP00000402535,ENSP00000431222
PH_hs_0001656	1.53529e-14	4.55473e-19	1089.95	1183.55	0.13166	0.113051	-0.55227	0.0305756	NSUN3	NOP2/Sun domain family, member 3	1	63899	NM_022072.3	142345779	NP_071355.1	NA	NA	NA
PH_hs_0001657	2.21391e-12	4.61751e-09	145.751	158.748	0.14445	0.174088	-0.328088	0.394194	NA	NA	5	NA	NA	NA	NA	NA	NA	NA
PH_hs_0001661	2.42814e-05	6.92288e-11	80.369	58.8972	0.246158	0.155822	NA	NA	PCSK9	proprotein convertase subtilisin/kexin type 9	1	255738	NM_174936.3	299523249	NP_777596.2	ENSG00000169174	ENST00000302118	ENSP00000303208
PH_hs_0001664	2.73812e-32	4.27333e-25	532.602	417.692	0.0849512	0.0972629	-0.0571871	0.774301	PLA2G4C	phospholipase A2, group IVC (cytosolic, calcium-independent)	1	8605	NM_001159323.1,NM_001159322.1,NM_003706.2	226693362;226693356;226693353	NP_001152795.1,NP_001152794.1,NP_003697.2	ENSG00000105499	ENST00000354276,ENST00000599111	ENSP00000346228,ENSP00000472546
PH_hs_0001665	2.40552e-20	3.87397e-18	2317.56	2863.99	0.109073	0.116235	-0.685005	0.00595375	CCDC53	coiled-coil domain containing 53	1	51019	NM_016053.2	134254436	NP_057137.1	ENSG00000120860	ENST00000542923,ENST00000535501,ENST00000540536,ENST00000545679,ENST00000544341,ENST00000240079,ENST00000538761	ENSP00000443922,ENSP00000440139,ENSP00000441810,ENSP00000443857,ENSP00000440134,ENSP00000240079,ENSP00000438122
PH_hs_0001667	6.08761e-05	2.94487e-05	45.0175	15.9399	0.260242	0.248931	NA	NA	previous version conserved probe	NA	7	NA	NA	NA	NA	NA	NA	NA
PH_hs_0001669	5.45545e-06	1.10913e-06	66.2484	55.964	0.227361	0.211307	NA	NA	CCDC17	coiled-coil domain containing 17	1	149483	NM_001190182.1,NM_001114938.2	298104088;298104090	NP_001177111.1,NP_001108410.2	ENSG00000159588	ENST00000343901,ENST00000421127,ENST00000372044	ENSP00000341451,ENSP00000389415,ENSP00000361114
PH_hs_0001671	2.54145e-11	5.997e-32	1476.42	1187.31	0.152242	0.0854325	-0.127652	0.620616	CRBN	cereblon	1	51185	NM_001173482.1,NM_016302.3	291045197;291045196	NP_001166953.1,NP_057386.2	ENSG00000113851	ENST00000432408,ENST00000231948,ENST00000424814	ENSP00000412499,ENSP00000231948,ENSP00000411047
PH_hs_0001672	3.23684e-11	7.14835e-40	1779.78	1765.51	0.153084	0.0759696	-0.412328	0.114282	MRPS26	mitochondrial ribosomal protein S26	1	64949	NM_030811.3	39812071	NP_110438.1	ENSG00000125901	ENST00000380325	ENSP00000369682
PH_hs_0001673	1.54046e-36	1.73781e-34	1101.53	858.542	0.0795535	0.0820284	-0.0796253	0.6437	EID2	EP300 interacting inhibitor of differentiation 2	1	163126	NM_153232.3	63175651	NP_694964.3	ENSG00000176396	ENST00000390658	ENSP00000375073
PH_hs_0001675	6.80276e-11	4.99732e-20	266.302	143.809	0.155757	0.110023	0.593819	0.0446904	previous version conserved probe	NA	7	NA	NA	NA	NA	NA	NA	NA
PH_hs_0001676	2.65513e-09	7.75437e-31	3116.83	2764.43	0.171317	0.0870623	-0.221699	0.44786	RABEPK	Rab9 effector protein with kelch motifs	1	10244	NM_001174153.1,NM_001174152.1,NM_005833.3	292658845;292658842;292658841	NP_001167624.1,NP_001167623.1,NP_005824.2	ENSG00000136933	ENST00000394124,ENST00000259460,ENST00000394125,ENST00000373538	ENSP00000377682,ENSP00000259460,ENSP00000377683,ENSP00000362639
PH_hs_0001677	1.60534e-06	3.08497e-25	4919.13	5992.78	0.214737	0.0969672	-0.575164	0.141651	TMEM60	transmembrane protein 60	1	85025	NM_032936.3	197304734	NP_116325.1	ENSG00000135211	ENST00000257663	ENSP00000257663
PH_hs_0001679	1.24973e-18	5.07606e-20	791.915	301.276	0.11452	0.110044	0.976777	0.000199175	FCHSD2	FCH and double SH3 domains 2	1	9873	NM_014824.2	182765465	NP_055639.2	ENSG00000137478	ENST00000409314,ENST00000311172	ENSP00000386987,ENSP00000308978
PH_hs_0001680	9.45875e-19	1.55583e-24	620.54	416.739	0.114109	0.0984626	0.156393	0.506615	ZDHHC18	zinc finger, DHHC-type containing 18	1	84243	NM_032283.2	295844835	NP_115659.1	ENSG00000204160	ENST00000374142	ENSP00000363257
PH_hs_0001684	1.7386e-29	5.21213e-41	5736.64	4979.53	0.0891735	0.074853	-0.103432	0.563951	AP2A2	adaptor-related protein complex 2, alpha 2 subunit	1	161	NM_001242837.1,NM_012305.3	338827684;338827683	NP_001229766.1,NP_036437.1	ENSG00000183020	ENST00000332231,ENST00000529125,ENST00000528815	ENSP00000327694,ENSP00000431786,ENSP00000431630
PH_hs_0001687	9.50428e-30	1.27093e-27	10618.4	6536.65	0.0887516	0.0923549	0.424112	0.0272374	CDK2	cyclin-dependent kinase 2	1	1017	NM_001798.3,NM_052827.2	166362720;166362718	NP_001789.2,NP_439892.2	ENSG00000123374	ENST00000266970	ENSP00000266970
PH_hs_0001688	0.00952432	0.00926486	7.14695	7.59381	0.426516	0.424654	NA	NA	LOC400043	uncharacterized LOC400043	1	400043	NR_026656.1	221139753	-	NA	NA	NA
PH_hs_0001689	3.29862e-14	9.32939e-28	572.122	385.411	0.133411	0.0921143	0.15256	0.55631	UBE2D4	ubiquitin-conjugating enzyme E2D 4 (putative)	1	51619	NM_015983.3	303228325	NP_057067.1	ENSG00000078967	ENST00000394798,ENST00000440652,ENST00000222402	ENSP00000378277,ENSP00000406583,ENSP00000222402
PH_hs_0001690	1.06875e-19	4.29006e-15	353.305	138.07	0.111037	0.128887	1.05308	0.0002291	MFSD5	major facilitator superfamily domain containing 5	1	84975	NM_032889.4,NM_001170790.1	283046668;283046670	NP_116278.3,NP_001164261.1	ENSG00000182544	ENST00000534842,ENST00000329548,ENST00000551660	ENSP00000442688,ENSP00000332624,ENSP00000449354
PH_hs_0001692	5.19807e-14	6.65146e-19	121.271	100.576	0.134485	0.113596	0.114907	0.693737	C20orf112	chromosome 20 open reading frame 112	1	140688	NM_080616.4,NM_001256798.1	378404904;378404902	NP_542183.2,NP_001243727.1	NA	NA	NA
PH_hs_0001693	6.02225e-35	4.00882e-35	2032.88	1609.24	0.0814534	0.0812358	-0.0749601	0.631441	MOB2	MOB kinase activator 2	1	81532	NM_001172223.1,NM_053005.4	288557344;288557343	NP_001165694.1,NP_443731.2	NA	NA	NA
PH_hs_0001694	2.34045e-41	7.6893e-05	4460.75	5639.67	0.0745213	0.26421	-0.498848	0.259351	NDUFB5	NADH dehydrogenase (ubiquinone) 1 beta subcomplex, 5, 16kDa	1	4711	NM_001199958.1,NM_001199957.1,NM_002492.3	316660906;316660085;316659417	NP_001186887.1,NP_001186886.1,NP_002483.1	ENSG00000136521	ENST00000471112,ENST00000480374,ENST00000482604,ENST00000359944,ENST00000468210,ENST00000472629,ENST00000259037	ENSP00000419501,ENSP00000419099,ENSP00000418354,ENSP00000353026,ENSP00000420538,ENSP00000419248,ENSP00000259037
PH_hs_0001697	3.14782e-33	3.61149e-12	5266.91	3410.58	0.0836641	0.145918	0.302802	0.234622	TOR1A	torsin family 1, member A (torsin A)	1	1861	NM_000113.2	56550122	NP_000104.1	ENSG00000136827	ENST00000351698	ENSP00000345719
PH_hs_0001701	2.27553e-12	1.96053e-14	381.717	262.203	0.144531	0.132212	0.163695	0.557203	GPN2	GPN-loop GTPase 2	1	54707	NM_018066.3	88759336	NP_060536.3	ENSG00000142751	ENST00000431781,ENST00000374133,ENST00000374135	ENSP00000408257,ENSP00000363248,ENSP00000363250
PH_hs_0001703	7.52711e-08	1.20357e-31	782.698	418.72	0.190407	0.085867	0.444626	0.156626	MRPL45	mitochondrial ribosomal protein L45	1	84311	NM_032351.4	333470682	NP_115727.4	ENSG00000174100|ENSG00000259980	ENST00000579911,ENST00000312513|ENST00000570192	ENSP00000462875,ENSP00000308901|ENSP00000454228
PH_hs_0001704	0.000558075	0.0101415	9.44139	6.91739	0.306797	0.430836	NA	NA	EFTUD1	elongation factor Tu GTP binding domain containing 1	1	79631	NM_001040610.2,NM_024580.5	111120340;111120335	NP_001035700.1,NP_078856.4	ENSG00000140598	ENST00000359445,ENST00000268206	ENSP00000352418,ENSP00000268206
PH_hs_0001705	2.752e-17	2.96846e-28	562.368	467.04	0.119397	0.0912392	-0.147881	0.48448	ABHD5	abhydrolase domain containing 5	1	51099	NM_016006.4	194733760	NP_057090.2	ENSG00000011198	ENST00000413300,ENST00000458276	ENSP00000392159,ENSP00000390849
PH_hs_0001706	5.43096e-10	2.04085e-11	776.411	776.78	0.164037	0.15149	-0.423329	0.200421	MAD2L2	MAD2 mitotic arrest deficient-like 2 (yeast)	1	10459	NM_001127325.1,NM_006341.3	187960078;187960072	NP_001120797.1,NP_006332.3	ENSG00000116670	ENST00000376692,ENST00000456915,ENST00000445656,ENST00000376664,ENST00000376667,ENST00000376669,ENST00000376672,ENST00000235310,ENST00000376655	ENSP00000365882,ENSP00000400982,ENSP00000411807,ENSP00000365852,ENSP00000365855,ENSP00000365857,ENSP00000365860,ENSP00000235310,ENSP00000365843
PH_hs_0001707	2.07813e-09	0.0131986	39.3229	17.9449	0.17013	0.450386	NA	NA	previous version conserved probe	NA	7	NA	NA	NA	NA	NA	NA	NA
PH_hs_0001708	1.72075e-19	1.23879e-35	792.57	738.694	0.111687	0.0806174	-0.344236	0.121226	NOD1	nucleotide-binding oligomerization domain containing 1	1	10392	NM_006092.2	194733754	NP_006083.1	ENSG00000106100	ENST00000434755,ENST00000222823	ENSP00000416946,ENSP00000222823
PH_hs_0001709	4.75736e-05	1.01655e-06	21.2602	24.5862	0.256236	0.210522	NA	NA	S100A12	S100 calcium binding protein A12	1	6283	NM_005621.1	5032058	NP_005612.1	ENSG00000163221	ENST00000368737	ENSP00000357726
PH_hs_0001710	1.30603e-27	8.41529e-22	5721.64	4769.18	0.0923761	0.105009	-0.0454798	0.82021	IFI27L1	interferon, alpha-inducible protein 27-like 1	1	122509	NM_206949.2,NM_145249.2	209862797;209862794	NP_996832.1,NP_660292.1	ENSG00000165948	ENST00000554562,ENST00000557066,ENST00000554544,ENST00000557218,ENST00000553664,ENST00000393115,ENST00000555523,ENST00000556381	ENSP00000450620,ENSP00000451889,ENSP00000451676,ENSP00000450463,ENSP00000451043,ENSP00000376824,ENSP00000451851,ENSP00000451459
PH_hs_0001712	0.000653984	1.4225e-05	23.5474	26.1651	0.311117	0.238918	NA	NA	METTL13	methyltransferase like 13	1	51603	NM_015935.4,NM_014955.2,NM_001007239.1	55956897;55956896;55956894	NP_057019.3,NP_055770.1,NP_001007240.1	ENSG00000010165	ENST00000367736,ENST00000361735,ENST00000367737,ENST00000362019	ENSP00000356710,ENSP00000354920,ENSP00000356711,ENSP00000355393
PH_hs_0001714	0.0568979	0.128487	2.01618	1.52877	0.632367	0.882167	NA	NA	PCDH8	protocadherin 8	1	5100	NM_032949.2,NM_002590.3	324715038;324713037	NP_116567.1,NP_002581.2	ENSG00000136099	ENST00000338862,ENST00000377942	ENSP00000341350,ENSP00000367177
PH_hs_0001716	3.77343e-37	3.00619e-36	1125.79	909.095	0.0788588	0.0798901	-0.130475	0.454995	FZD4	frizzled family receptor 4	1	8322	NM_012193.3	333609263	NP_036325.2	ENSG00000174804	ENST00000531380	ENSP00000434034
PH_hs_0001717	1.17737e-06	1.72152e-21	3108.37	5367.2	0.21185	0.105839	-1.11339	0.00697681	NDUFA7	NADH dehydrogenase (ubiquinone) 1 alpha subcomplex, 7, 14.5kDa	1	4701	NM_005001.3	325652006	NP_004992.2	ENSG00000267855|ENSG00000167774	ENST00000301457,ENST00000595856,ENST00000593729,ENST00000601101|ENST00000598884	ENSP00000301457,ENSP00000471943,ENSP00000470962,ENSP00000471333|ENSP00000470609
PH_hs_0001719	5.0853e-06	1.75831e-14	2975.33	1163.36	0.226577	0.131966	0.836369	0.0426177	ATP6V1H	ATPase, H+ transporting, lysosomal 50/57kDa, V1 subunit H	1	51606	NM_213620.2,NM_213619.2,NM_015941.3	386642868;386642867;386642866	NP_998785.1,NP_998784.1,NP_057025.2	ENSG00000047249	ENST00000524164,ENST00000396774,ENST00000359530,ENST00000520188,ENST00000355221	ENSP00000428255,ENSP00000379995,ENSP00000352522,ENSP00000429947,ENSP00000347359
PH_hs_0001720	2.0484e-29	9.59483e-19	930.82	837.185	0.0892891	0.11413	-0.281375	0.219641	ZNF589	zinc finger protein 589	1	51385	NM_016089.2	148528983	NP_057173.2	ENSG00000164048	ENST00000457782,ENST00000354698	ENSP00000401106,ENSP00000346729
PH_hs_0001723	2.65035e-07	4.04255e-16	153.657	81.9046	0.199398	0.124179	0.698932	0.0756081	LRIG3	leucine-rich repeats and immunoglobulin-like domains 3	1	121227	NM_153377.4,NM_001136051.2	388453070;388490160	NP_700356.2,NP_001129523.1	ENSG00000139263	ENST00000433272,ENST00000320743,ENST00000379141	ENSP00000413143,ENSP00000326759,ENSP00000368436
PH_hs_0001725	2.01959e-12	1.08252e-24	485.399	282.13	0.144179	0.0981214	0.385914	0.129264	NPRL3	nitrogen permease regulator-like 3 (S. cerevisiae)	1	8131	NM_001077350.2,NM_001243248.1,NM_001243247.1,NM_001039476.2,NM_001243249.1	342837748;342837744;342837742;342837749;342837746	NP_001070818.1,NP_001230177.1,NP_001230176.1,NP_001034565.1,NP_001230178.1	ENSG00000103148	ENST00000399951,ENST00000262313,ENST00000399953,ENST00000399957,ENST00000445810	ENSP00000382832,ENSP00000262313,ENSP00000382834,ENSP00000382838,ENSP00000401594
PH_hs_0001726	0.0311367	0.0014632	5.67997	7.01749	0.536382	0.336093	NA	NA	SLC17A2	solute carrier family 17 (sodium phosphate), member 2	1	10246	NM_005835.2	295054033	NP_005826.1	ENSG00000112337	ENST00000377850,ENST00000265425,ENST00000360488	ENSP00000367081,ENSP00000265425,ENSP00000353677
PH_hs_0001730	1.54445e-13	3.43959e-11	96.9793	96.44	0.137165	0.153297	-0.138718	0.647415	ZSWIM3	zinc finger, SWIM-type containing 3	1	140831	NM_080752.3,NR_037628.1	313747441;313747442	NP_542790.2,-	ENSG00000132801	ENST00000454862,ENST00000255152	ENSP00000406313,ENSP00000255152
PH_hs_0001731	2.10267e-12	1.89675e-25	625.568	576.562	0.144298	0.0965307	-0.311182	0.219485	PEX14	peroxisomal biogenesis factor 14	1	5195	NM_004565.2	112789551	NP_004556.1	ENSG00000142655	ENST00000356607	ENSP00000349016
PH_hs_0001733	4.83228e-06	2.40683e-15	107.18	63.4835	0.226012	0.127686	NA	NA	CTH	cystathionase (cystathionine gamma-lyase)	1	1491	NM_153742.4,NM_001190463.1,NM_001902.5	299473760;299473758;299473757	NP_714964.2,NP_001177392.1,NP_001893.2	ENSG00000116761	ENST00000411986,ENST00000346806,ENST00000370938	ENSP00000413407,ENSP00000311554,ENSP00000359976
PH_hs_0001736	6.34574e-14	3.06835e-15	205.651	170.903	0.134965	0.128187	-0.0205999	0.94187	ZNF621	zinc finger protein 621	1	285268	NM_198484.3,NM_001098414.1	148528989;148529015	NP_940886.1,NP_001091884.1	ENSG00000172888	ENST00000431278	ENSP00000413236
PH_hs_0001739	1.69884e-10	4.76444e-33	775.576	413.131	0.15925	0.0839062	0.469782	0.0794906	ERI1	exoribonuclease 1	1	90459	NM_153332.3	161621248	NP_699163.2	ENSG00000104626	ENST00000519292	ENSP00000430190
PH_hs_0001741	4.30164e-22	2.86983e-30	6173.36	7017.6	0.104249	0.0879323	-0.480482	0.0155922	SYF2	SYF2 homolog, RNA splicing factor (S. cerevisiae)	1	25949	NM_015484.4,NM_207170.3	115387095;115387092	NP_056299.1,NP_997053.1	ENSG00000117614	ENST00000236273	ENSP00000236273
PH_hs_0001742	7.61153e-12	3.37547e-09	61.2299	46.165	0.148241	0.172503	NA	NA	VAMP1	vesicle-associated membrane protein 1 (synaptobrevin 1)	1	6843	NM_199245.1,NM_014231.3,NM_016830.2	40549445;40549444;40549443	NP_954740.1,NP_055046.1,NP_058439.1	ENSG00000139190	ENST00000361716,ENST00000400911	ENSP00000355122,ENSP00000383702
PH_hs_0001743	5.24257e-05	0.000227884	25.1193	19.3235	0.257793	0.285267	NA	NA	NDST3	N-deacetylase/N-sulfotransferase (heparan glucosaminyl) 3	1	9348	NM_004784.2	211904082	NP_004775.1	NA	NA	NA
PH_hs_0001744	0.0614812	0.0670416	2.01618	3.05754	0.648316	0.667471	NA	NA	ACRBP	acrosin binding protein	1	84519	NM_032489.2	17999523	NP_115878.2	ENSG00000111644	ENST00000414226,ENST00000229243	ENSP00000402725,ENSP00000229243
PH_hs_0001748	6.49312e-37	9.92869e-18	775.4	405.515	0.0791247	0.117722	0.516919	0.0205475	RXRA	retinoid X receptor, alpha	1	6256	NM_002957.4	207028087	NP_002948.1	NA	NA	NA
PH_hs_0001749	3.28366e-10	4.1802e-11	71.4842	85.3625	0.161913	0.153989	NA	NA	EGFLAM	EGF-like, fibronectin type III and laminin G domains	1	133584	NM_001205301.1,NM_152403.3,NM_182798.2,NM_182801.2	328927009;328927008;328927007;328927006	NP_001192230.1,NP_689616.2,NP_877950.1,NP_877953.1	NA	NA	NA
PH_hs_0001751	4.83958e-16	2.08158e-21	762.947	450.827	0.12452	0.106062	0.332607	0.144674	MAMLD1	mastermind-like domain containing 1	1	10046	NM_005491.3,NM_001177466.1,NM_001177465.1	294489312;294489309;294489307	NP_005482.2,NP_001170937.1,NP_001170936.1	ENSG00000269849|ENSG00000013619	ENST00000600812,ENST00000599586,ENST00000596168|ENST00000426613,ENST00000262858,ENST00000370401	ENSP00000469753,ENSP00000472212,ENSP00000471473|ENSP00000397438,ENSP00000262858,ENSP00000359428
PH_hs_0001752	0.00012157	1.28173e-11	211.184	108.998	0.272526	0.149932	0.646475	0.197509	BMP2K	BMP2 inducible kinase	1	55589	NM_017593.3	38787903	NP_060063.2	ENSG00000138756	ENST00000502871,ENST00000389010	ENSP00000421768,ENSP00000373662
PH_hs_0001753	2.21062e-08	7.30451e-07	1059.29	1005.4	0.18271	0.207619	-0.325262	0.411201	C14orf142	chromosome 14 open reading frame 142	1	84520	NM_032490.4	110227845	NP_115879.2	ENSG00000170270	ENST00000556566,ENST00000306954	ENSP00000451114,ENSP00000306320
PH_hs_0001754	2.45894e-17	5.09065e-20	1352.4	618.998	0.119209	0.110047	0.687136	0.00812577	CDK5RAP3	CDK5 regulatory subunit associated protein 3	1	80279	NM_176096.1	28872791	NP_788276.1	ENSG00000108465	ENST00000583697,ENST00000580670,ENST00000536708	ENSP00000464286,ENSP00000463442,ENSP00000438886
PH_hs_0001759	1.57906e-25	8.36504e-14	1284.44	1244.07	0.0963677	0.135637	-0.37152	0.138714	TFIP11	tuftelin interacting protein 11	1	24144	NM_001008697.1,NM_012143.2	56788355;56788354	NP_001008697.1,NP_036275.1	ENSG00000100109	ENST00000405938,ENST00000407148,ENST00000407431,ENST00000407690	ENSP00000384297,ENSP00000385861,ENSP00000383892,ENSP00000384421
PH_hs_0001760	6.87465e-22	2.08864e-33	3635.19	3005.87	0.104778	0.0834265	-0.0935349	0.629137	KBTBD2	kelch repeat and BTB (POZ) domain containing 2	1	25948	NM_015483.2	223468658	NP_056298.2	ENSG00000170852	ENST00000304056	ENSP00000302586
PH_hs_0001761	4.46822e-16	1.9677e-24	364.748	241.778	0.124368	0.0986855	0.223705	0.358771	TTC31	tetratricopeptide repeat domain 31	1	64427	NM_022492.4,NR_027749.1	238859654;238859656	NP_071937.4,-	ENSG00000115282	ENST00000233623,ENST00000410003,ENST00000424122	ENSP00000233623,ENSP00000387213,ENSP00000388495
PH_hs_0001762	3.48242e-09	2.53973e-10	62.0428	71.2775	0.172659	0.160859	NA	NA	RHOU	ras homolog family member U	1	58480	NM_021205.5,NR_037962.1	325995153;325995156	NP_067028.1,-	ENSG00000116574	ENST00000366691	ENSP00000355652
PH_hs_0001766	5.86646e-26	1.69836e-11	953.544	742.036	0.0955014	0.150869	-0.0634701	0.807106	DUSP16	dual specificity phosphatase 16	1	80824	NM_030640.2	295849296	NP_085143.1	NA	NA	NA
PH_hs_0001767	3.17821e-11	3.59677e-15	254.481	223.108	0.15302	0.128518	-0.151767	0.621999	IFIT1	interferon-induced protein with tetratricopeptide repeats 1	1	3434	NM_001270930.1,NM_001270929.1,NM_001270928.1,NM_001270927.1,NM_001548.4	400286384;400286382;400286380;400286378;400286377	NP_001257859.1,NP_001257858.1,NP_001257857.1,NP_001257856.1,NP_001539.3	ENSG00000185745	ENST00000546318,ENST00000371804	ENSP00000441968,ENSP00000360869
PH_hs_0001769	0.000157844	0.00725924	13.1052	9.59881	0.277618	0.409136	NA	NA	FAM3B	family with sequence similarity 3, member B	1	54097	NM_206964.1,NM_058186.3	46255031;46255029	NP_996847.1,NP_478066.3	ENSG00000183844	ENST00000398646,ENST00000398647,ENST00000398652,ENST00000357985	ENSP00000381641,ENSP00000381642,ENSP00000381646,ENSP00000350673
PH_hs_0001771	3.03891e-14	2.2238e-22	652.491	540.652	0.13322	0.103517	-0.157087	0.549442	CNOT4	CCR4-NOT transcription complex, subunit 4	1	4850	NM_013316.3,NM_001190849.1,NM_001190847.1,NM_001190850.1	300069008;300069014;300069010;300069016	NP_037448.2,NP_001177778.1,NP_001177776.1,NP_001177779.1	ENSG00000080802	ENST00000541284,ENST00000423368,ENST00000451834	ENSP00000445508,ENSP00000406777,ENSP00000388491
PH_hs_0001773	0.0250223	0.241148	5.13077	5.43867	0.510313	1.42326	NA	NA	SEC14L4	SEC14-like 4 (S. cerevisiae)	1	284904	NM_001161368.1,NM_174977.3	238624166;238624165	NP_001154840.1,NP_777637.1	ENSG00000133488	ENST00000392772,ENST00000540456,ENST00000320982,ENST00000321205,ENST00000255858	ENSP00000376525,ENSP00000440848,ENSP00000314163,ENSP00000317617,ENSP00000255858
PH_hs_0001775	0.00103097	3.93858e-05	29.159	14.035	0.324553	0.253286	NA	NA	RSF1	remodeling and spacing factor 1	1	51773	NM_016578.3	38788332	NP_057662.3	ENSG00000048649	ENST00000360355,ENST00000480887	ENSP00000353511,ENSP00000434509
PH_hs_0001778	9.35353e-28	1.23806e-14	2768.69	2344.1	0.0921163	0.13118	-0.13858	0.561072	TPRG1L	tumor protein p63 regulated 1-like	1	127262	NM_182752.3	71725349	NP_877429.2	ENSG00000158109	ENST00000344579,ENST00000378344	ENSP00000339714,ENSP00000367595
PH_hs_0001779	7.23289e-05	0.000129132	154.697	103.085	0.263153	0.273678	0.019044	0.970495	FAM184A	family with sequence similarity 184, member A	1	79632	NM_001100411.1,NM_024581.4	154350243;154350225	NP_001093881.1,NP_078857.5	ENSG00000111879	ENST00000368472,ENST00000368475,ENST00000352896,ENST00000475529,ENST00000481884,ENST00000338891,ENST00000517987,ENST00000521043	ENSP00000357457,ENSP00000357460,ENSP00000326608,ENSP00000429080,ENSP00000429306,ENSP00000342604,ENSP00000430643,ENSP00000429151
PH_hs_0001780	2.11195e-11	2.33513e-10	52.7966	32.9824	0.151607	0.160519	NA	NA	MRE11A	MRE11 meiotic recombination 11 homolog A (S. cerevisiae)	1	4361	NM_005590.3,NM_005591.3	56550106;56550105	NP_005581.2,NP_005582.1	NA	NA	NA
PH_hs_0001782	0.00551445	0.000604814	39.1569	31.854	0.393425	0.308966	NA	NA	GAS2L3	growth arrest-specific 2 like 3	1	283431	NM_174942.1	28372562	NP_777602.1	ENSG00000139354	ENST00000539410,ENST00000537247,ENST00000547754,ENST00000266754	ENSP00000439672,ENSP00000442406,ENSP00000448955,ENSP00000266754
PH_hs_0001783	1.05268e-10	2.52363e-11	87.267	52.8822	0.157395	0.152218	NA	NA	SOAT2	sterol O-acyltransferase 2	1	8435	NM_003578.3	125988401	NP_003569.1	ENSG00000167780	ENST00000542365,ENST00000301466	ENSP00000442234,ENSP00000301466
PH_hs_0001785	3.2754e-24	3.55853e-36	774.168	529.071	0.0991742	0.0799757	0.118052	0.567263	BCKDK	branched chain ketoacid dehydrogenase kinase	1	10295	NM_001271926.1,NM_005881.3	429484477;429484475	NP_001258855.1,NP_005872.2	ENSG00000103507	ENST00000484226,ENST00000219794,ENST00000287507,ENST00000394950,ENST00000567530,ENST00000394951	ENSP00000457226,ENSP00000219794,ENSP00000287507,ENSP00000378404,ENSP00000456479,ENSP00000378405
PH_hs_0001787	1.43016e-06	3.9797e-14	98.6489	62.4309	0.213648	0.133851	NA	NA	TIMM17A	translocase of inner mitochondrial membrane 17 homolog A (yeast)	1	10440	NM_006335.2	208610007	NP_006326.1	ENSG00000134375	ENST00000367287	ENSP00000356256
PH_hs_0001789	5.07664e-24	9.24389e-24	1336.61	1718.34	0.0996002	0.100192	-0.779932	0.000900709	previous version conserved probe	NA	7	NA	NA	NA	NA	NA	NA	NA
PH_hs_0001793	7.12904e-15	4.10574e-22	2256.99	805.256	0.129971	0.104197	1.05082	6.12605e-05	KIFC1	kinesin family member C1	1	3833	NM_002263.3	167555109	NP_002254.2	ENSG00000233450|ENSG00000204197|ENSG00000237649	ENST00000448818|ENST00000374523|ENST00000428849	ENSP00000407885|ENSP00000363647|ENSP00000393963
PH_hs_0001794	6.49958e-18	0.000247974	121.347	83.0846	0.117045	0.287114	-0.0984163	0.639968	WDSUB1	WD repeat, sterile alpha motif and U-box domain containing 1	1	151525	NM_152528.2,NM_001128213.1,NM_001128212.1	189571680;189571684;189571682	NP_689741.2,NP_001121685.1,NP_001121684.1	ENSG00000196151	ENST00000409124,ENST00000409990,ENST00000392796,ENST00000358147,ENST00000359774	ENSP00000386891,ENSP00000387078,ENSP00000376545,ENSP00000350866,ENSP00000352820
PH_hs_0001797	1.35395e-30	2.7565e-14	301.824	213.933	0.0874297	0.132994	0.154152	0.517884	ZNF691	zinc finger protein 691	1	51058	NM_015911.3,NM_001242739.1	337298859;337298800	NP_056995.1,NP_001229668.1	ENSG00000164011	ENST00000372502,ENST00000372503,ENST00000372504,ENST00000372506,ENST00000372507,ENST00000372508	ENSP00000361580,ENSP00000361581,ENSP00000361582,ENSP00000361584,ENSP00000361585,ENSP00000361586
PH_hs_0001798	0.389739	0.385616	1.46698	1.57882	3.57142	3.43922	NA	NA	NDST1	N-deacetylase/N-sulfotransferase (heparan glucosaminyl) 1	1	3340	NM_001543.4	196049385	NP_001534.1	ENSG00000070614	ENST00000523767	ENSP00000428604
PH_hs_0001799	6.61884e-09	2.97654e-14	52.4207	52.9823	0.175964	0.133172	NA	NA	IGDCC4	immunoglobulin superfamily, DCC subclass, member 4	1	57722	NM_020962.1	19882240	NP_066013.1	ENSG00000103742	ENST00000352385	ENSP00000319623
PH_hs_0001800	8.01884e-36	3.14646e-23	743.976	420.373	0.0803919	0.101434	0.404181	0.0436426	PCBP4	poly(rC) binding protein 4	1	57060	NM_020418.3,NM_001174100.1,NM_033010.2,NM_033008.2	291575149;291575147;291575146;291575145	NP_065151.2,NP_001167571.1,NP_127503.1,NP_127501.1	ENSG00000090097	ENST00000395013,ENST00000395014,ENST00000428823,ENST00000322099,ENST00000471622,ENST00000471308,ENST00000484633,ENST00000461554,ENST00000355852	ENSP00000378460,ENSP00000378461,ENSP00000395030,ENSP00000322341,ENSP00000418925,ENSP00000418613,ENSP00000417100,ENSP00000417196,ENSP00000348111
PH_hs_0001803	1.00134e-19	2.51088e-25	1064.13	1546.08	0.110949	0.0967817	-0.965655	2.05517e-05	LHPP	phospholysine phosphohistidine inorganic pyrophosphate phosphatase	1	64077	NM_001167880.1,NM_022126.3	269847103;269847097	NP_001161352.1,NP_071409.3	ENSG00000107902	ENST00000368839,ENST00000368842	ENSP00000357832,ENSP00000357835
PH_hs_0001806	2.93824e-05	1.29205e-05	14.5722	15.4637	0.248898	0.237681	NA	NA	GDAP1L1	ganglioside induced differentiation associated protein 1-like 1	1	78997	NM_001256737.1,NM_024034.4,NM_001256740.1,NM_001256739.1,NM_001256738.1,NR_046353.1	376319236;376319235;376319243;376319240;376319238;376319248	NP_001243666.1,NP_076939.3,NP_001243669.1,NP_001243668.1,NP_001243667.1,-	ENSG00000124194	ENST00000342560	ENSP00000341782
PH_hs_0001809	0.101103	0.215693	3.30253	1.57882	0.784135	1.27093	NA	NA	SCRN3	secernin 3	1	79634	NM_001193528.1,NM_024583.4	302058286;302058285	NP_001180457.1,NP_078859.2	ENSG00000144306	ENST00000272732	ENSP00000272732
PH_hs_0001810	7.37388e-13	4.40854e-09	1257	799.783	0.141306	0.173851	0.221887	0.489329	HIAT1	hippocampus abundant transcript 1	1	64645	NM_033055.2	39753964	NP_149044.2	ENSG00000156875	ENST00000370152	ENSP00000359171
PH_hs_0001811	0.11397	0.325662	1.46698	0.526273	0.829407	2.21277	NA	NA	COCH	coagulation factor C homolog, cochlin (Limulus polyphemus)	1	1690	NM_001135058.1,NM_004086.2	205277470;205277469	NP_001128530.1,NP_004077.1	ENSG00000100473	ENST00000382493,ENST00000468826,ENST00000460581,ENST00000396618,ENST00000216361	ENSP00000371933,ENSP00000452284,ENSP00000451713,ENSP00000379862,ENSP00000216361
[truncated: 30,423 more rows]

## Sheet: DE gene number
NO	Comparison	Up-regulated	Down-regulated
1	SC/SG	242	121

## Sheet: Differential Data
	P-value (Detected)		Normalized Intensity		CV		log2 (Ratio)	P-value (Differentially expressed)	Annotation
ID	SC	SG	SC	SG	SC	SG	SC/SG	SC/SG	Gene_symbol	Description	Group	Entrez_gene	RefSeq	RNA_nucleotide_gi	Protein_accession.version	Ensembl_gene	Ensembl_transcript	Ensembl_protein
PH_hs_0000002
[truncated: 31,740 more rows]

## Sheet: Diff Data_CNN(SC)vs.Vec(SG)(UP)
	P-value (Detected)		Normalized Intensity		CV		log2 (Ratio)	P-value (Differentially expressed)	Annotation
[truncated: 243 more rows]

[truncated: 3 more sheets: Diff Data_CNNvs.Vec(Down), Raw Data, Read me]
