# Supplementary material for: Loss of calponin h1 confers anoikis resistance and tumor progression in the development of high-grade serous carcinoma originating from the fallopian tube epithelium
Source: Oncotarget. 2017 May 19;8(37):61133–45. doi: 10.18632/oncotarget.18024 (PMC5617412; doi:10.18632/oncotarget.18024)
Supplement: Supplementary file 3 [file oncotarget-08-61133-s003.xlsx]

## Sheet: Up-regulation with CNN1
9	phosphoprotein phosphatase activity
	CDC25A	cell division cycle 25 homolog A (S. pombe)	RG	Homo sapiens
	DUSP6	dual specificity phosphatase 6	RG	Homo sapiens
	MTMR1	myotubularin related protein 1	RG	Homo sapiens
	PPM1A	protein phosphatase 1A (formerly 2C), magnesium-dependent, alpha isoform	RG	Homo sapiens
	PPM1B	protein phosphatase 1B (formerly 2C), magnesium-dependent, beta isoform	RG	Homo sapiens
	PPP2R2A	protein phosphatase 2 (formerly 2A), regulatory subunit B, alpha isoform	RG	Homo sapiens
	PPP4C	protein phosphatase 4 (formerly X), catalytic subunit	RG	Homo sapiens
	PTPN21	protein tyrosine phosphatase, non-receptor type 21	RG	Homo sapiens
	DUSP22	similar to mitogen-activated protein kinase phosphatase x; dual specificity phosphatase 22	RG	Homo sapiens
5	protein serine/threonine phosphatase activity
	DUSP6	dual specificity phosphatase 6	RG	Homo sapiens
	PPM1A	protein phosphatase 1A (formerly 2C), magnesium-dependent, alpha isoform	RG	Homo sapiens
	PPM1B	protein phosphatase 1B (formerly 2C), magnesium-dependent, beta isoform	RG	Homo sapiens
	PPP2R2A	protein phosphatase 2 (formerly 2A), regulatory subunit B, alpha isoform	RG	Homo sapiens
	PPP4C	protein phosphatase 4 (formerly X), catalytic subunit	RG	Homo sapiens
4	extracellular matrix binding
	SMOC1	SPARC related modular calcium binding 1	RG	Homo sapiens
	CYR61	cysteine-rich, angiogenic inducer, 61	RG	Homo sapiens
	ITGA2	integrin, alpha 2 (CD49B, alpha 2 subunit of VLA-2 receptor)	RG	Homo sapiens
	THBS1	thrombospondin 1	RG	Homo sapiens
10	phosphatase activity
	CDC25A	cell division cycle 25 homolog A (S. pombe)	RG	Homo sapiens
	DUSP6	dual specificity phosphatase 6	RG	Homo sapiens
	MINPP1	multiple inositol polyphosphate histidine phosphatase, 1	RG	Homo sapiens
	MTMR1	myotubularin related protein 1	RG	Homo sapiens
	PPM1A	protein phosphatase 1A (formerly 2C), magnesium-dependent, alpha isoform	RG	Homo sapiens
	PPM1B	protein phosphatase 1B (formerly 2C), magnesium-dependent, beta isoform	RG	Homo sapiens
	PPP2R2A	protein phosphatase 2 (formerly 2A), regulatory subunit B, alpha isoform	RG	Homo sapiens
	PPP4C	protein phosphatase 4 (formerly X), catalytic subunit	RG	Homo sapiens
	PTPN21	protein tyrosine phosphatase, non-receptor type 21	RG	Homo sapiens
	DUSP22	similar to mitogen-activated protein kinase phosphatase x; dual specificity phosphatase 22	RG	Homo sapiens
4	steroid hormone receptor activity
	NR1D2	nuclear receptor subfamily 1, group D, member 2	RG	Homo sapiens
	NR2C2	nuclear receptor subfamily 2, group C, member 2	RG	Homo sapiens
	NR2F2	nuclear receptor subfamily 2, group F, member 2	RG	Homo sapiens
	THRB	thyroid hormone receptor, beta (erythroblastic leukemia viral (v-erb-a) oncogene homolog 2, avian)	RG	Homo sapiens
3	insulin-like growth factor binding
	CTGF	connective tissue growth factor	RG	Homo sapiens
	CRIM1	cysteine rich transmembrane BMP regulator 1 (chordin-like)	RG	Homo sapiens
	CYR61	cysteine-rich, angiogenic inducer, 61	RG	Homo sapiens
4	ligand-dependent nuclear receptor activity
	NR1D2	nuclear receptor subfamily 1, group D, member 2	RG	Homo sapiens
	NR2C2	nuclear receptor subfamily 2, group C, member 2	RG	Homo sapiens
	NR2F2	nuclear receptor subfamily 2, group F, member 2	RG	Homo sapiens
	THRB	thyroid hormone receptor, beta (erythroblastic leukemia viral (v-erb-a) oncogene homolog 2, avian)	RG	Homo sapiens
4	integrin binding
	CTGF	connective tissue growth factor	RG	Homo sapiens
	ITGA2	integrin, alpha 2 (CD49B, alpha 2 subunit of VLA-2 receptor)	RG	Homo sapiens
	ITGB1	integrin, beta 1 (fibronectin receptor, beta polypeptide, antigen CD29 includes MDF2, MSK12)	RG	Homo sapiens
	THBS1	thrombospondin 1	RG	Homo sapiens
10	actin binding
	ARPC5	actin related protein 2/3 complex, subunit 5, 16kDa	RG	Homo sapiens
	CNN3	calponin 3, acidic	RG	Homo sapiens
	EMD	emerin	RG	Homo sapiens
	ENAH	enabled homolog (Drosophila)	RG	Homo sapiens
	HIP1	huntingtin interacting protein 1	RG	Homo sapiens
	MAEA	macrophage erythroblast attacher	RG	Homo sapiens
	MARCKS	myristoylated alanine-rich protein kinase C substrate	RG	Homo sapiens
	PPP1R9A	protein phosphatase 1, regulatory (inhibitor) subunit 9A	RG	Homo sapiens
	SPTBN1	spectrin, beta, non-erythrocytic 1	RG	Homo sapiens
	TPM1	tropomyosin 1 (alpha)	RG	Homo sapiens
5	protein tyrosine phosphatase activity
	CDC25A	cell division cycle 25 homolog A (S. pombe)	RG	Homo sapiens
	DUSP6	dual specificity phosphatase 6	RG	Homo sapiens
	MTMR1	myotubularin related protein 1	RG	Homo sapiens
	PTPN21	protein tyrosine phosphatase, non-receptor type 21	RG	Homo sapiens
	DUSP22	similar to mitogen-activated protein kinase phosphatase x; dual specificity phosphatase 22	RG	Homo sapiens
5	growth factor binding
	ACVR1	activin A receptor, type I	RG	Homo sapiens
	CTGF	connective tissue growth factor	RG	Homo sapiens
	CRIM1	cysteine rich transmembrane BMP regulator 1 (chordin-like)	RG	Homo sapiens
	CYR61	cysteine-rich, angiogenic inducer, 61	RG	Homo sapiens
	THBS1	thrombospondin 1	RG	Homo sapiens
7	protein complex binding
	ACVR1	activin A receptor, type I	RG	Homo sapiens
	CTGF	connective tissue growth factor	RG	Homo sapiens
	ITGA2	integrin, alpha 2 (CD49B, alpha 2 subunit of VLA-2 receptor)	RG	Homo sapiens
	ITGB1	integrin, beta 1 (fibronectin receptor, beta polypeptide, antigen CD29 includes MDF2, MSK12)	RG	Homo sapiens
	SLC11A2	solute carrier family 11 (proton-coupled divalent metal ion transporters), member 2	RG	Homo sapiens
	SPTBN1	spectrin, beta, non-erythrocytic 1	RG	Homo sapiens
	THBS1	thrombospondin 1	RG	Homo sapiens
6	manganese ion binding
	ACVR1	activin A receptor, type I	RG	Homo sapiens
	GART	phosphoribosylglycinamide formyltransferase, phosphoribosylglycinamide synthetase, phosphoribosylaminoimidazole synthetase	RG	Homo sapiens
	PPM1A	protein phosphatase 1A (formerly 2C), magnesium-dependent, alpha isoform	RG	Homo sapiens
	PPM1B	protein phosphatase 1B (formerly 2C), magnesium-dependent, beta isoform	RG	Homo sapiens
	PPP4C	protein phosphatase 4 (formerly X), catalytic subunit	RG	Homo sapiens
	SLC11A2	solute carrier family 11 (proton-coupled divalent metal ion transporters), member 2	RG	Homo sapiens
14	protein kinase activity
	NEK2	NIMA (never in mitosis gene a)-related kinase 2	RG	Homo sapiens
	NEK7	NIMA (never in mitosis gene a)-related kinase 7	RG	Homo sapiens
	RYK	RYK receptor-like tyrosine kinase	RG	Homo sapiens
	ACVR1	activin A receptor, type I	RG	Homo sapiens
	BUB1	budding uninhibited by benzimidazoles 1 homolog (yeast)	RG	Homo sapiens
	CRIM1	cysteine rich transmembrane BMP regulator 1 (chordin-like)	RG	Homo sapiens
	GTF2H4	general transcription factor IIH, polypeptide 4, 52kDa	RG	Homo sapiens
	LGMN	legumain	RG	Homo sapiens
	POLR2D	polymerase (RNA) II (DNA directed) polypeptide D	RG	Homo sapiens
	PRKCA	protein kinase C, alpha	RG	Homo sapiens
	PPP4C	protein phosphatase 4 (formerly X), catalytic subunit	RG	Homo sapiens
	PRPF4B	similar to hCG1820375; PRP4 pre-mRNA processing factor 4 homolog B (yeast)	RG	Homo sapiens
	ZAK	sterile alpha motif and leucine zipper containing kinase AZK	RG	Homo sapiens
	VRK3	vaccinia related kinase 3	RG	Homo sapiens
11	protein serine/threonine kinase activity
	NEK2	NIMA (never in mitosis gene a)-related kinase 2	RG	Homo sapiens
	NEK7	NIMA (never in mitosis gene a)-related kinase 7	RG	Homo sapiens
	ACVR1	activin A receptor, type I	RG	Homo sapiens
	BUB1	budding uninhibited by benzimidazoles 1 homolog (yeast)	RG	Homo sapiens
	GTF2H4	general transcription factor IIH, polypeptide 4, 52kDa	RG	Homo sapiens
	LGMN	legumain	RG	Homo sapiens
	PRKCA	protein kinase C, alpha	RG	Homo sapiens
	PPP4C	protein phosphatase 4 (formerly X), catalytic subunit	RG	Homo sapiens
	PRPF4B	similar to hCG1820375; PRP4 pre-mRNA processing factor 4 homolog B (yeast)	RG	Homo sapiens
	ZAK	sterile alpha motif and leucine zipper containing kinase AZK	RG	Homo sapiens
	VRK3	vaccinia related kinase 3	RG	Homo sapiens
12	cytoskeletal protein binding
	RCAN3	RCAN family member 3	RG	Homo sapiens
	ARPC5	actin related protein 2/3 complex, subunit 5, 16kDa	RG	Homo sapiens
	BIRC5	baculoviral IAP repeat-containing 5	RG	Homo sapiens
	CNN3	calponin 3, acidic	RG	Homo sapiens
	EMD	emerin	RG	Homo sapiens
	ENAH	enabled homolog (Drosophila)	RG	Homo sapiens
	HIP1	huntingtin interacting protein 1	RG	Homo sapiens
	MAEA	macrophage erythroblast attacher	RG	Homo sapiens
	MARCKS	myristoylated alanine-rich protein kinase C substrate	RG	Homo sapiens
	PPP1R9A	protein phosphatase 1, regulatory (inhibitor) subunit 9A	RG	Homo sapiens
	SPTBN1	spectrin, beta, non-erythrocytic 1	RG	Homo sapiens
	TPM1	tropomyosin 1 (alpha)	RG	Homo sapiens
36	nucleotide binding
	ARF1	ADP-ribosylation factor 1	RG	Homo sapiens
	ARF6	ADP-ribosylation factor 6	RG	Homo sapiens
	ATP8B1	ATPase, class I, type 8B, member 1	RG	Homo sapiens
	DDX41	DEAD (Asp-Glu-Ala-Asp) box polypeptide 41	RG	Homo sapiens
	DDX47	DEAD (Asp-Glu-Ala-Asp) box polypeptide 47	RG	Homo sapiens
	NEK2	NIMA (never in mitosis gene a)-related kinase 2	RG	Homo sapiens
	NEK7	NIMA (never in mitosis gene a)-related kinase 7	RG	Homo sapiens
	RAB23	RAB23, member RAS oncogene family	RG	Homo sapiens
	RBM3	RNA binding motif (RNP1, RRM) protein 3	RG	Homo sapiens
	RBM14	RNA binding motif protein 14; RNA binding motif protein 4	RG	Homo sapiens
	RYK	RYK receptor-like tyrosine kinase	RG	Homo sapiens
	TIAL1	TIA1 cytotoxic granule-associated RNA binding protein-like 1	RG	Homo sapiens
	ACVR1	activin A receptor, type I	RG	Homo sapiens
	BUB1	budding uninhibited by benzimidazoles 1 homolog (yeast)	RG	Homo sapiens
	CCT2	chaperonin containing TCP1, subunit 2 (beta)	RG	Homo sapiens
	CLCN4	chloride channel 4	RG	Homo sapiens
	CKB	creatine kinase, brain	RG	Homo sapiens
	CPEB2	cytoplasmic polyadenylation element binding protein 2	RG	Homo sapiens
	EEF1A2	eukaryotic translation elongation factor 1 alpha 2	RG	Homo sapiens
	EEF1A1	eukaryotic translation elongation factor 1 alpha-like 7; eukaryotic translation elongation factor 1 alpha-like 3; similar to eukaryotic translation elongation factor 1 alpha 1; eukaryotic translation elongation factor 1 alpha 1	RG	Homo sapiens
	HLTF	helicase-like transcription factor	RG	Homo sapiens
	HNRNPA0	heterogeneous nuclear ribonucleoprotein A0	RG	Homo sapiens
	HYOU1	hypoxia up-regulated 1	RG	Homo sapiens
	KIF21A	kinesin family member 21A	RG	Homo sapiens
	KIFC1	kinesin family member C1	RG	Homo sapiens
	CNKSR3	membrane associated guanylate kinase, WW and PDZ domain containing 1; CNKSR family member 3	RG	Homo sapiens
	PIK3CD	phosphoinositide-3-kinase, catalytic, delta polypeptide	RG	Homo sapiens
	GART	phosphoribosylglycinamide formyltransferase, phosphoribosylglycinamide synthetase, phosphoribosylaminoimidazole synthetase	RG	Homo sapiens
	POLR2D	polymerase (RNA) II (DNA directed) polypeptide D	RG	Homo sapiens
	PRKCA	protein kinase C, alpha	RG	Homo sapiens
	RBM39	similar to RNA binding motif protein 39; RNA binding motif protein 39	RG	Homo sapiens
	PRPF4B	similar to hCG1820375; PRP4 pre-mRNA processing factor 4 homolog B (yeast)	RG	Homo sapiens
	ZAK	sterile alpha motif and leucine zipper containing kinase AZK	RG	Homo sapiens
	TUBB2B	tubulin, beta 2B	RG	Homo sapiens
	RALB	v-ral simian leukemia viral oncogene homolog B (ras related; GTP binding protein)	RG	Homo sapiens
	VRK3	vaccinia related kinase 3	RG	Homo sapiens

## Sheet: Down-regulation with CNN1
2	cadmium ion binding
	MT1E	metallothionein 1L (gene/pseudogene); metallothionein 1E; metallothionein 1 pseudogene 3; metallothionein 1J (pseudogene)	RG	Homo sapiens
	MT1X	metallothionein 1X	RG	Homo sapiens
3	chemokine activity
	CCL20	chemokine (C-C motif) ligand 20	RG	Homo sapiens
	CCL5	chemokine (C-C motif) ligand 5	RG	Homo sapiens
	CXCL5	chemokine (C-X-C motif) ligand 5	RG	Homo sapiens
3	chemokine receptor binding
	CCL20	chemokine (C-C motif) ligand 20	RG	Homo sapiens
	CCL5	chemokine (C-C motif) ligand 5	RG	Homo sapiens
	CXCL5	chemokine (C-X-C motif) ligand 5	RG	Homo sapiens
5	cytokine activity
	CCL20	chemokine (C-C motif) ligand 20	RG	Homo sapiens
	CCL5	chemokine (C-C motif) ligand 5	RG	Homo sapiens
	CXCL5	chemokine (C-X-C motif) ligand 5	RG	Homo sapiens
	IL11	interleukin 11	RG	Homo sapiens
	TNFSF13B	tumor necrosis factor (ligand) superfamily, member 13b	RG	Homo sapiens
4	potassium ion binding
	ATP12A	ATPase, H+/K+ transporting, nongastric, alpha polypeptide	RG	Homo sapiens
	KCNK3	potassium channel, subfamily K, member 3	RG	Homo sapiens
	KCNS2	potassium voltage-gated channel, delayed-rectifier, subfamily S, member 2	RG	Homo sapiens
	SLC12A2	solute carrier family 12 (sodium/potassium/chloride transporters), member 2	RG	Homo sapiens
